# Supplementary material for: Population genetic structure of the malaria vector Anopheles minimus in Thailand based on mitochondrial DNA markers
Source: Parasit Vectors. 2021 Sep 26;14:496. doi: 10.1186/s13071-021-04998-7 (PMC8474755; doi:10.1186/s13071-021-04998-7)
Supplement: Supplementary file 3 — Additional file 3: Table S3. The GenBank database accession numbers of cytochrome c oxidase subunit I (COI) gene. [file 13071_2021_4998_MOESM3_ESM.xlsx]

## Sheet: COI
Additional file 3: Table S3. The GenBank database accession numbers of Cytochrome c oxidase subunit I (COI) gene as representative sequences of linage A and linage B
Haplotype	Sequence	n	CH	SU	TK	TT	YA	UB	Linage	GenBank accession (this study)	NCBI blast accession	Percent identity	Reference
>H01	ATTACTACTGTTATTAATATACGATCACCAGGAATTACATTAGATCGAATACCTCTTTTTGTATGATCTGTAGTAATTACTGCTATTTTATTATTATTATCTTTACCTGTTTTAGCGGGAGCTATTACAATATTACTAACTGATCGAAATCTTAATACTTCATTCTTTGATCCAGCAGGTGGAGGAGATCCTATTTTATATCAACATTTATTTTGATTTTTTGGACATCCAGAAGTTTACATTTTAATTTTACCTGGATTCGGAATAATTTCACATATTATTACTCAAGAAAGAGGAAAGAAGGAAACTTTCGGAAATTTAGGTATAATTTATGCTATACTAGCTATTGGATTATTAGGATTTATTGTATGAGCTCATCATATATTTACAGTAGGAATA…	4		2		2			A	MT651262 MT651278 MT651293 MT651246	KT382825	99.8	Peng, Xiao-Yi, et al 2016
>H02	ATTACTACTGTTATTAATATACGATCACCAGGAATTACATTAGATCGAATACCTCTTTTTGTATGATCTGTAGTAATTACTGCTATTTTATTATTATTATCTTTACCTGTTTTAGCGGGAGCTATTACAATATTACTAACTGATCGAAATCTTAATACTTCATTCTTTGATCCAGCAGGTGGAGGAGATCCTATTTTATATCAACATTTATTTTGATTTTTTGGACATCCAGAAGTTTACATTTTAATTTTACCTGGATTCGGAATAATTTCACATATTATTACTCAAGAAAGAGGAAAGAAGGAAACTTTCGGAAATTTAGGTATAATTTATGCTATACTAGCTATTGGATTATTAGGATTTATTGTATGGGCTCATCATATATTTACAGTAGGAATA…	1				1			A	MT651292	KT382825	99.41	Peng, Xiao-Yi, et al 2016
>H03	ATTACTACTGTTATTAATATGCGATCACCAGGAATTACATTAGATCGAATACCTCTTTTTGTATGATCTGTAGTAATTACTGCTATTTTATTATTATTATCTTTACCTGTTTTAGCGGGAGCTATTACAATATTACTAACTGATCGAAATCTTAATACTTCATTCTTTGATCCAGCAGGTGGAGGAGATCCTATTTTATATCAACATTTATTTTGATTTTTTGGACATCCAGAAGTTTACATTTTAATTTTACCTGGATTCGGAATAATTTCACATATTATTACTCAAGAAAGAGGAAAGAAGGAAACTTTCGGAAATTTAGGTATAATTTATGCTATATTAGCTATTGGATTATTAGGATTTATTGTATGAGCTCATCATATATTTACAGTAGGAATA…	1				1			A	MT651280	KT382825	99.22	Peng, Xiao-Yi, et al 2016
>H04	ATTACTACTGTTATTAATATACGATCACCAGGAATTACATTAGATCGAATACCTCTTTTTGTATGATCTGTAGTAATTACTGCTATTTTATTATTATTATCTTTACCTGTTTTAGCGGGAGCTATTACAATATTACTAACTGATCGAAATCTTAATACTTCATTCTTTGATCCGGCAGGTGGAGGGGATCCTATTTTATATCAACATTTATTTTGATTTTTTGGACATCCAGAAGTTTACATTTTAATTTTACCTGGATTCGGAATAATTTCACATATTATTACTCAAGAAAGAGGAAAGAAGGAAACTTTCGGAAATTTAGGTATAATTTATGCTATACTAGCTATTGGATTATTAGGATTTATTGTATGAGCTCATCATATATTTACAGTAGGAATA…	1			1				A	MT651231	KT382825	99.22	Peng, Xiao-Yi, et al 2016
>H05	ATTACTACTGTTATTAATATACGATCGCCAGGAATTACATTAGATCGAATACCTCTTTTTGTATGATCTGTAGTAATTACTGCTATTTTATTATTATTATCTTTACCTGTTTTAGCGGGAGCTATTACAATATTATTAACTGATCGAAATCTTAATACTTCATTCTTTGATCCAGCAGGTGGAGGAGATCCTATTTTATATCAACATTTATTTTGATTTTTTGGACATCCAGAAGTTTACATTTTAATTTTACCTGGATTCGGAATAATTTCACATATTATTACTCAAGAAAGAGGAAAGAAGGAAACTTTCGGAAATTTAGGTATAATTTATGCTATACTAGCTATTGGATTATTAGGATTTATTGTATGAGCTCATCATATATTTACAGTAGGAATA…	8	1	1	1	5			A	MT651289 MT651277 MT651272 MT651263 MT651282 MT651239 MT651276 MT651294	KT382825	99.8	Peng, Xiao-Yi, et al 2016
>H06	ATTACTACTGTTATTAATATACGATCGCCAGGAATTACATTAGATCGAATACCTCTTTTTGTATGATCTGTAGTAATTACTGCTATTTTATTATTATTATCTTTACCTGTTTTAGCGGGAGCTATTACAATATTATTAACTGATCGAAATCTTAATACTTCATTCTTTGATCCAGCAGGTGGGGGAGATCCTATTTTATATCAACATTTATTTTGATTTTTTGGACATCCAGAAGTTTACATTTTAATTTTACCTGGATTCGGAATAATTTCACATATTATTACTCAAGAAAGAGGAAAGAAGGAAACTTTCGGAAATTTAGGTATAATTTATGCTATACTAGCTATTGGATTATTAGGATTTATTGTATGAGCTCATCATATATTTACAGTGGGAATA…	1			1				A	MT651232	KT382825	99.41	Peng, Xiao-Yi, et al 2016
>H07	ATTACTACTGTTATTAATATACGATCGCCAGGAATTACATTAGATCGAATACCTCTTTTTGTATGATCTGTAGTAATTACTGCTATTTTATTATTATTATCTTTACCTGTTTTAGCGGGAGCTATTACAATATTATTAACTGATCGAAATCTTAATACTTCATTCTTTGATCCAGCAGGTGGGGGAGATCCTATTTTATATCAACATTTATTTTGATTTTTTGGACATCCAGAAGTTTACATTTTAATTTTACCTGGATTCGGAATAATTTCACATATTATTACTCAAGAAAGAGGAAAGAAGGAAACTTTCGGAAATTTAGGTATAATTTATGCTATACTAGCTATTGGATTATTAGGATTTATTGTATGAGCTCATCATATATTTACAGTAGGAATA…	2	1	1					A	MT651260 MT651271	KT382825	99.61	Peng, Xiao-Yi, et al 2016
>H08	ATTACTACTGTTATTAATATACGTTCGCCAGGAATTACATTAGATCGAATACCTCTTTTTGTATGATCTGTAGTAATTACTGCTATTTTATTATTATTATCTTTACCTGTTTTAGCGGGAGCTATTACAATATTATTAACTGATCGAAATCTTAATACTTCATTCTTTGATCCAGCAGGTGGAGGAGATCCTATTTTATATCAACATTTATTTTGATTTTTTGGACATCCAGAAGTTTACATTTTAATTTTACCTGGATTCGGAATAATTTCACATATTATTACTCAAGAAAGAGGAAAGAAGGAAACTTTCGGAAATTTAGGTATAATTTATGCTATACTAGCTATTGGATTATTAGGATTTATTGTATGAGCTCATCATATATTTACAGTAGGAATA…	1			1				A	MT651240	KT382825	99.61	Peng, Xiao-Yi, et al 2016
>H09	ATTACTACTGTTATTAATATACGATCGCCAGGAATTACATTAGATCGAATACCTCTTTTTGTATGATCTGTAGTAATTACTGCTATTTTATTATTATTATCTTTACCTGTTTTAGCGGGAGCTATTACAATATTATTAACTGATCGAAATCTTAATACTTCATTCTTTGATCCAGCAGGTGGAGGAGATCCTATTTTATATCAACATTTATTTTGATTTTTTGGACATCCAGAAGTTTACATTTTAATTTTACCTGGATTCGGAATAATTTCACATATTATTACTCAAGAAAGAGGAAAAAAGGAAACTTTCGGAAATTTAGGTATAATTTATGCTATACTAGCTATTGGATTATTAGGATTTATTGTATGAGCTCATCATATATTTACAGTAGGAATA…	1	1						A	MT651273	KT382825	99.61	Peng, Xiao-Yi, et al 2016
>H10	ATTACTACTGTTATTAATATACGATCGCCAGGAATTACATTAGATCGAATACCTCTTTTTGTATGATCTGTAGTAATTACTGCTATTTTATTATTATTATCTTTACCTGTTTTAGCGGGAGCTATTACAATATTACTAACTGATCGAAATCTTAATACTTCATTCTTTGATCCAGCAGGTGGAGGAGATCCCATTTTATATCAACATTTATTTTGATTTTTTGGACATCCAGAAGTTTACATTTTAATTTTACCTGGATTCGGAATAATTTCACATATTATTACTCAAGAAAGAGGAAAGAAGGAAACTTTCGGAAATTTAGGTATAATTTATGCTATACTAGCTATTGGATTATTAGGATTTATTGTATGAGCTCATCATATATTTACAGTAGGAATA…	2						2	A	MT651266 MT651267	KT382825	99.61	Peng, Xiao-Yi, et al 2016
>H11	ATTACTACTGTTATTAATATACGATCGCCAGGAATTACATTAGATCGAATACCTCTTTTTGTATGATCTGTAGTAATTACTGCTATTTTATTATTATTATCTTTACCTGTTTTAGCGGGAGCTATTACAATATTACTAACTGATCGAAATCTTAATACTTCATTCTTTGATCCAGCAGGTGGAGGAGATCCTATTTTATATCAACATTTATTTTGATTTTTTGGACATCCAGAAGTTTACATTTTAATTTTACCTGGATTCGGAATAATTTCACATATTATTACTCAAGAAAGAGGAAAGAAGGAAACTTTCGGAAATTTAGGTATAATTTATGCTATACTAGCTATTGGATTATTAGGATTTATTGTATGAGCTCATCATATATTTACAGTAGGAATA…	2						2	A	MT651269 MT651270	KT382825	99.8	Peng, Xiao-Yi, et al 2016
>H12	ATTACTACTGTTATTAATATACGATCGCCAGGAATTACATTAGATCGAATACCTCTTTTTGTATGATCTGTAGTAATTACTGCTATTTTATTATTATTATCTTTACCTGTTTTAGCGGGAGCTATTACAATATTACTAACTGATCGAAATCTTAATACTTCATTCTTTGATCCAGCAGGTGGAGGAGATCCTATTTTATATCAACATTTATTTTGATTTTTTGGACATCCAGAAGTTTACATTTTAATTTTACCTGGATTCGGAATAATTTCACATATTATTACTCAAGAAAGAGGAAAGAAGGAAACTTTCGGAAATTTAGGTATAATTTATGCTATACTAGCTATTGGATTATTAGGATTTATTGTATGAGCTCATCATATATTTACAGTAGGAATA…	6		2	2	1		1	A	MT651290 MT651268 MT651255 MT651256 MT651241 MT651242	KT382825	100	Peng, Xiao-Yi, et al 2016
>H13	ATTACTACTGTTATTAATATACGATCGCCAGGAATTACATTAGATCGAATACCTCTTTTTGTATGATCTGTAGTAATTACTGCTATTTTATTATTATTATCTTTACCTGTTTTAGCGGGAGCTATTACAATACTTCTAACTGATCGAAATCTTAATACTTCATTCTTTGATCCAGCAGGTGGAGGAGATCCTATTTTATATCAACATTTATTTTGATTTTTTGGACATCCAGAAGTTTACATTTTAATTTTACCTGGATTCGGAATAATTTCACATATTATTACTCAAGAAAGAGGAAAGAAGGAAACTTTCGGAAATTTAGGTATAATTTATGCTATACTAGCTATTGGATTATTAGGATTTATTGTATGAGCTCATCATATATTTACAGTAGGAATA…	1				1			A	MT651287	HQ877370	99.41	Huong et al 2011_unpublished
>H14	ATTACTACTGTTATTAATATACGATCGCCAGGAATTACATTAGATCGAATACCTCTTTTTGTGTGATCTGTAGTAATTACTGCTATTTTATTATTATTATCTTTACCTGTTTTAGCAGGAGCTATTACAATATTACTAACTGATCGAAATCTTAATACTTCATTCTTTGATCCAGCAGGTGGAGGAGATCCTATTTTATATCAACATTTATTTTGATTTTTTGGACATCCAGAAGTTTACATTTTAATTTTACCTGGATTCGGAATAATTTCACATATTATTACTCAAGAAAGAGGAAAGAAGGAAACTTTCGGAAATTTAGGTATAATTTATGCTATACTAGCTATTGGATTATTAGGATTTATTGTATGAGCTCATCATATATTTACAGTAGGAATA…	2			1			1	A	MT651244 MT651265	KT382825	99.61	Peng, Xiao-Yi, et al 2016
>H15	ATTACTACTGTTATTAATATACGATCGCCAGGAATTACATTAGATCGAATACCTCTTTTTGTATGATCTGTAGTAATTACTGCTATTTTATTATTATTATCTTTACCTGTTTTAGCGGGAGCTATTACAATATTATTAACTGATCGAAATCTTAATACTTCATTCTTTGACCCAGCAGGTGGAGGAGATCCTATTTTATATCAACATTTATTTTGATTTTTTGGACATCCAGAAGTTTACATTTTAATTTTACCTGGATTCGGAATAATTTCACATATTATTACTCAAGAAAGAGGAAAGAAGGAAACTTTCGGAAATTTAGGTATAATTTATGCTATACTAGCTATTGGATTATTAGGATTTATTGTATGAGCTCATCATATATTTACAGTAGGAATA…	1		1					A	MT651258	KT382825	99.61	Peng, Xiao-Yi, et al 2016
>H16	ATTACTACTGTTATTAATATACGATCACCAGGAATTACATTAGATCGAATACCTCTTTTTGTATGATCTGTAGTAATTACTGCTATTTTATTATTATTATCTTTACCTGTTTTAGCGGGAGCTATTACAATATTATTAACTGATCGAAATCTTAATACTTCATTCTTTGACCCAGCAGGTGGAGGAGATCCTATTTTATATCAACATTTATTTTGATTTTTTGGACATCCAGAAGTTTACATTTTAATTTTACCTGGATTCGGAATAATTTCACATATTATTACTCAAGAAAGAGGAAAGAAGGAAACTTTCGGAAATTTAGGTATAATTTATGCTATACTAGCTATTGGATTATTAGGATTTATTGTATGAGCTCATCATATATTTACAGTAGGAATA…	1			1				A	MT651230	KT382825	99.41	Peng, Xiao-Yi, et al 2016
>H17	ATTACTACTGTTATTAATATACGATCGCCAGGAATTACATTAGATCGAATACCTCTTTTTGTATGATCTGTAGTAATTACTGCTATTTTATTATTATTATCTTTACCTGTTTTAGCGGGAGCTATTACAATATTACTAACTGATCGAAATCTTAATACTTCATTCTTTGACCCAGCAGGTGGAGGAGATCCTATTTTATATCAACATTTATTTTGATTTTTTGGACATCCAGAAGTTTACATTTTAATTTTACCTGGATTCGGAATAATTTCACATATTATTACTCAAGAAAGAGGAAAGAAGGAAACTTTCGGAAATTTAGGTATAATTTATGCTATACTAGCTATTGGATTATTAGGATTTATTGTATGAGCTCATCATATATTTACAGTAGGAATA…	1	1						A	MT651274	KT382825	99.8	Peng, Xiao-Yi, et al 2016
>H18	ATTACTACTGTTATTAATATACGATCACCAGGAATTACATTAGATCGAATACCTCTTTTTGTATGATCTGTAGTAATTACTGCTATTTTATTATTATTATCTTTACCTGTTTTAGCGGGAGCTATTACAATATTATTAACTGATCGAAATCTTAATACTTCATTCTTTGATCCAGCAGGTGGAGGAGATCCTATTTTATATCAACATTTATTTTGATTTTTTGGACATCCAGAAGTTTACATTTTAATTTTACCTGGATTCGGAATAATTTCACATATTATTACTCAAGAAAGAGGAAAGAAGGAAACTTTCGGAAATTTAGGTATAATTTATGCTATACTAGCTATTGGATTATTAGGATTTATTGTATGAGCTCATCATATATTTACAGTAGGAATA…	1					1		A	MT651216	KT382825	99.61	Peng, Xiao-Yi, et al 2016
>H19	ATTACTACTGTTATTAATATACGATCACCAGGAATTACATTAGATCGAATACCTCTTTTTGTATGATCTGTAGTAATTACTGCTATTTTATTATTATTATCTTTACCTGTTTTAGCTGGGGCTATTACAATATTACTAACTGATCGAAATCTTAATACTTCATTCTTTGATCCAGCAGGTGGAGGAGATCCTATTTTATATCAACATTTATTTTGATTTTTTGGACATCCAGAAGTTTACATTTTAATTTTACCTGGATTCGGAATAATTTCACATATTATTACTCAAGAAAGAGGAAAGAAGGAAACTTTCGGAAATTTAGGTATAATTTATGCTATACTAGCTATTGGATTATTAGGATTTATTGTATGAGCTCATCATATATTTACAGTAGGAATA…	5		2	1	1	1		A	MT651259 MT651248 MT651235 MT651223 MT651291	HQ877374	99.61	Huong et al 2011_unpublished
>H20	ATTACTACTGTTATTAATATACGATCACCAGGAATTACATTAGATCGAATACCTCTTTTTGTATGATCTGTAGTAATTACTGCTATTTTATTATTATTATCTTTACCTGTTTTAGCTGGGGCTATTACAATATTACTAACTGATCGAAATCTTAATACTTCATTCTTTGATCCAGCAGGTGGAGGAGATCCTATTTTATATCAACATTTATTTTGATTTTTTGGACATCCAGAAGTTTACATTTTAATTTTACCTGGATTCGGAATAATTTCACATATTATTACTCAAGAAAGAGGAAAGAAGGAAACTTTCGGAAATTTAGGTATAATTTATGCTATACTAGCTATTGGATTATTAGGCTTTATTGTATGAGCTCATCATATATTTACAGTAGGAATA…	11		4			7		A	MT651247 MT651250 MT651251 MT651252 MT651217 MT651219 MT651221 MT651224 MT651227 MT651228 MT651229	HQ877374	99.41	Huong et al 2011_unpublished
>H21	ATTACTACTGTTATTAATATACGATCGCCAGGAATTACATTAGATCGAATACCTCTTTTTGTATGATCTGTAGTAATTACTGCTATTTTATTATTATTATCTTTACCTGTTTTAGCTGGGGCTATTACAATATTACTAACTGATCGAAATCTTAATACTTCATTCTTTGATCCAGCAGGTGGAGGAGATCCTATTTTATATCAACATTTATTTTGATTTTTTGGACATCCAGAAGTTTACATTTTAATTTTACCTGGATTCGGAATAATTTCACATATTATTACTCAAGAAAGAGGAAAAAAGGAAACTTTCGGAAATTTAGGTATAATTTATGCTATACTAGCTATTGGATTATTAGGATTTATTGTATGAGCTCATCATATATTTACAGTAGGAATA…	1		1					A	MT651257	KT382825	99.41	Peng, Xiao-Yi, et al 2016
>H22	ATTACTACTGTTATTAATATACGATCACCAGGAATTACGTTAGATCGAATACCTCTTTTTGTATGATCTGTAGTAATTACTGCTATTTTATTATTATTATCTTTACCTGTTTTAGCTGGAGCTATTACAATATTACTAACTGATCGAAATCTTAATACTTCATTCTTTGATCCAGCAGGTGGAGGAGATCCTATTTTATATCAACATTTATTTTGATTTTTTGGACATCCAGAAGTTTACATTTTAATTTTACCTGGATTCGGAATAATTTCACATATTATTACTCAAGAAAGAGGAAAGAAGGAAACTTTCGGAAATTTAGGTATAATTTATGCTATACTAGCTATTGGATTATTAGGATTTATTGTATGAGCTCATCATATATTTACAGTAGGAATA…	2				2			A	MT651279 MT651284	KT382825	99.22	Peng, Xiao-Yi, et al 2016
>H23	ATTACTACTGTTATTAATATACGATCACCAGGAATTACATTAGATCGAATACCTCTTTTTGTATGATCTGTAGTAATTACTGCTATTTTATTATTATTATCTTTACCTGTTTTAGCCGGAGCTATTACAATATTACTAACTGATCGAAATCTTAATACTTCATTCTTTGACCCAGCGGGTGGAGGAGATCCTATTTTATATCAACATTTATTTTGATTTTTTGGACACCCAGAAGTTTACATTTTAATTTTACCTGGATTCGGAATAATTTCACATATTATTACTCAAGAAAGAGGAAAGAAGGAAACTTTCGGAAATTTAGGTATAATTTATGCTATACTAGCTATTGGATTATTAGGATTTATTGTATGAGCTCATCATATATTTACAGTAGGAATA…	1			1				A	MT651234	KT382825	99.02	Peng, Xiao-Yi, et al 2016
>H24	ATTACTACTGTTATTAATATACGATCACCAGGAATTACATTAGATCGAATACCTCTTTTTGTATGATCTGTAGTAATTACTGCTATTTTATTATTATTATCTTTACCTGTTTTAGCGGGAGCTATTACAATATTACTAACTGATCGAAATCTTAATACTTCATTCTTTGATCCAGCAGGTGGAGGAGATCCTATTTTATATCAACATTTATTTTGATTTTTTGGACACCCAGAAGTTTACATTTTAATTTTACCTGGATTCGGAATAATTTCACATATTATTACTCAAGAAAGAGGAAAAAAGGAAACTTTCGGAAATTTAGGTATAATTTATGCTATACTAGCTATTGGATTATTAGGATTTATTGTATGAGCTCATCATATATTTACAGTAGGAATA…	1			1				A	MT651233	KT382825	99.41	Peng, Xiao-Yi, et al 2016
>H25	ATTACTACTGTTATTAATATACGATCACCAGGAATTACATTAGACCGAATACCTCTTTTTGTATGATCTGTAGTAATTACTGCCATTTTATTATTATTATCTTTACCTGTTTTAGCGGGAGCTATTACAATATTATTAACTGATCGAAATCTTAATACCTCATTCTTTGATCCAGCGGGTGGAGGAGATCCTATTTTATACCAACATTTATTTTGATTTTTTGGACACCCAGAAGTTTACATTTTAATTTTACCTGGATTTGGAATAATTTCACATATTATTACTCAAGAAAGAGGAAAAAAGGAAACTTTCGGAAACTTAGGTATAATTTATGCTATACTAGCTATTGGATTATTAGGATTTATTGTATGAGCTCATCATATATTTACAGTAGGTATA…	2					2		B	MT651218 MT651220	KT895423	99.02	Hua, Ya‐Qiong, et al 2016
>H26	ATTACTACTGTTATTAATATACGATCACCAGGAATTACATTAGACCGAATACCTCTTTTTGTATGATCTGTAGTAATTACTGCCATTTTATTATTATTATCTTTACCTGTTTTAGCAGGAGCTATTACAATATTATTAACTGATCGAAATCTTAATACCTCATTCTTTGATCCAGCGGGTGGAGGAGATCCTATTTTATACCAACATTTATTTTGATTTTTTGGACACCCAGAAGTTTACATTTTAATTTTACCTGGATTTGGAATAATTTCACATATTATTACTCAAGAAAGAGGAAAAAAGGAAACTTTCGGAAACTTAGGTATAATTTATGCTATACTAGCTATTGGATTATTAGGATTTATTGTATGAGCTCATCATATATTTACAGTAGGTATA…	1					1		B	MT651225	KT895423	99.83	Hua, Ya‐Qiong, et al 2016
>H27	ATTACTACTGTTATTAATATACGATCACCAGGAATTACATTAGATCGAATACCTCTTTTTGTATGATCTGTAGTAATTACTGCCATTTTATTATTATTATCTTTACCTGTTTTAGCGGGAGCTATTACAATATTATTAACTGATCGAAATCTTAATACCTCATTCTTTGATCCAGCGGGTGGAGGAGATCCTATTTTATACCAACATTTATTTTGATTTTTTGGACACCCAGAAGTTTACATTTTAATTTTACCTGGATTTGGAATAATTTCACATATTATTACTCAAGAAAGAGGAAAAAAGGAAACTTTCGGAAACTTAGGTATAATTTATGCTATACTAGCTATTGGATTATTAGGATTTATTGTATGAGCTCATCATATATTTACAGTAGGTATA…	2		1			1		B	MT651222 MT651261	KT895423	99.22	Hua, Ya‐Qiong, et al 2016
>H28	ATTACTACTGTTATTAATATACGGTCACCAGGAATTACATTAGACCGAATACCTCTTTTTGTATGATCTGTAGTAATTACTGCCATTTTATTATTATTATCTTTACCTGTTTTAGCGGGAGCTATTACAATATTATTAACTGATCGAAATCTTAATACCTCATTCTTTGATCCAGCGGGTGGAGGAGATCCTATTTTATATCAACATTTATTTTGATTTTTTGGACACCCAGAAGTTTACATTTTAATTTTACCTGGATTTGGAATAATTTCACATATTATTACTCAAGAAAGAGGAAAAAAGGAAACTTTCGGAAACTTAGGTATAATTTATGCTATACTAGCTATTGGATTATTAGGATTTATTGTATGAGCTCATCATATATTTACAGTAGGTATA…	1			1				B	MT651237	KT895423	99.02	Hua, Ya‐Qiong, et al 2016
>H29	ATTACTACTGTTATTAATATACGATCACCAGGAATTACATTAGACCGAATACCTCTTTTTGTATGATCTGTAGTAATTACTGCCATTTTATTATTATTATCTTTACCTGTTTTAGCGGGAGCTATTACAATATTATTAACTGATCGAAATCTTAATACCTCATTCTTTGATCCAGCGGGTGGAGGAGATCCTATTTTATATCAACATTTATTTTGATTTTTTGGACACCCAGAAGTTTACATTTTAATTTTACCTGGATTTGGAATAATTTCACATATTATTACTCAAGAAAGAGGAAAAAAGGAAACTTTCGGAAACTTAGGTATAATTTATGCTATACTAGCTATTGGATTATTAGGATTTATTGTATGAGCTCATCATATATTTACAGTAGGTATA…	1				1			B	MT651281	KT895423	99.22	Hua, Ya‐Qiong, et al 2016
>H30	ATTACTACTGTTATTAATATACGATCACCAGGAATTACATTAGACCGAATACCTCTTTTTGTATGATCTGTAGTAATTACTGCCATTTTATTATTATTATCTTTACCTGTTTTAGCGGGAGCTATTACAATATTATTAACTGATCGAAATCTTAATACCTCATTCTTTGATCCAGCGGGTGGAGGAGATCCTATTTTATATCAACATTTATTTTGATTTTTTGGACACCCAGAAGTTTACATTTTAATTTTACCTGGATTTGGAATAATTTCACATATTATTACTCAAGAAAGAGGAAAAAAGGAAACTTTCGGAAACTTAGGTATAATTTATGCTATATTAGCTATTGGATTATTAGGATTTATTGTATGAGCTCATCATATATTTACAGTAGGTATA…	1			1				B	MT651238	KT895423	99.02	Hua, Ya‐Qiong, et al 2016
>H31	ATTACTACTGTTATTAATATACGATCACCAGGAATTACATTAGACCGAATACCTCTTTTTGTATGATCTGTAGTAATTACTGCCATTTTATTATTATTATCTTTACCTGTTTTAGCGGGAGCTATTACAATATTATTAACTGATCGAAATCTTAATACCTCATTCTTTGACCCAGCGGGTGGAGGAGATCCTATTTTATATCAACATTTATTTTGATTTTTTGGACACCCAGAAGTTTACATTTTAATTTTACCTGGATTTGGAATAATTTCACATATTATTACTCAAGAAAGAGGAAAAAAGGAAACTTTCGGAAACTTAGGTATAATTTATGCTATACTAGCTATTGGATTATTAGGATTTATTGTATGAGCTCATCATATATTTACAGTAGGTATA…	2		1		1			B	MT651283 MT651245	KT895423	99.02	Hua, Ya‐Qiong, et al 2016
>H32	ATTACTACTGTTATTAATATACGATCACCAGGAATTACATTAGACCGAATACCTCTTTTTGTATGATCTGTAGTAATTACTGCCATTTTATTATTATTATCTTTACCTGTTTTAGCGGGAGCTATTACAATATTATTAACTGATCGAAATCTTAATACCTCATTCTTTGATCCAGCGGGTGGAGGAGATCCTATTTTATATCAACACTTATTTTGATTTTTTGGACACCCAGAAGTTTACATTTTAATTTTACCTGGATTTGGAATAATTTCACATATTATTACTCAAGAAAGAGGAAAAAAGGAAACTTTCGGAAACTTAGGTATAATTTATGCTATACTAGCTATTGGATTATTAGGGTTTATTGTATGAGCTCATCATATATTTACAGTAGGTATA…	1				1			B	MT651288	KT895423	98.83	Hua, Ya‐Qiong, et al 2016
>H33	ATTACTACTGTTATTAATATACGATCACCAGGAATTACATTAGACCGAATACCTCTTTTTGTATGATCTGTAGTAATTACTGCCATTTTATTATTATTATCTTTACCTGTTTTAGCGGGAGCTATTACAATATTATTAACTGATCGAAATCTTAATACCTCATTCTTTGATCCAGCGGGTGGAGGAGATCCTATTTTATATCAACATTTATTTTGATTTTTTGGACACCCAGAAGTTTACATTTTAATTTTACCTGGATTTGGAATAATTTCACATATTATTACTCAAGAAAGAGGAAAAAAGGAAACTTTCGGAAACTTAGGTATAATTTATGCTATACTAGCTATTGGATTATTAGGGTTTATTGTATGAGCTCATCATATATTTACAGTAGGTATA…	4		2		2			B	MT651264 MT651286 MT651253 MT651275	KT895423	99.02	Hua, Ya‐Qiong, et al 2016
>H34	ATTACTACTGTTATTAATATACGATCACCAGGAATTACATTAGACCGAATACCTCTTTTTGTATGATCTGTAGTAATTACTGCCATTTTATTATTATTATCTTTACCTGTTTTAGCGGGGGCTATTACAATATTATTAACTGATCGAAATCTTAATACCTCATTCTTTGATCCAGCGGGTGGAGGAGATCCTATTTTATATCAACATTTATTTTGATTTTTTGGACACCCAGAAGTTTACATTTTAATTTTACCTGGATTTGGAATAATTTCACATATTATTACTCAAGAAAGAGGAAAAAAGGAAACTTTCGGAAACTTAGGTATAATTTATGCTATACTAGCTATTGGATTATTAGGATTTATTGTATGAGCTCATCATATATTTACAGTAGGTATA…	1				1			B	MT651285	KT895423	99.02	Hua, Ya‐Qiong, et al 2016
>H35	ATTACTACTGTTATTAATATACGATCGCCAGGAATTACATTAGACCGAATACCTCTTTTTGTATGATCTGTAGTAATTACTGCCATTTTATTATTATTATCTTTACCTGTTTTAGCGGGAGCTATTACAATATTATTAACTGATCGAAATCTTAATACCTCATTCTTTGATCCAGCGGGTGGAGGAGATCCTATTTTATATCAACATTTATTTTGATTTTTTGGACACCCAGAAGTTTACATTTTAATTTTACCTGGATTTGGAATAATTTCACATATTATTACTCAAGAAAGAGGAAAAAAGGAAACTTTCGGAAACTTAGGTATAATTTATGCTATACTAGCTATTGGATTATTAGGATTTATTGTATGAGCTCATCATATATTTACAGTAGGTATA…	1			1				B	MT651243	KT895423	99.02	Hua, Ya‐Qiong, et al 2016
>H36	ATTACTACTGTTATTAATATACGATCACCAGGAATTACATTAGATCGAATACCTCTTTTTGTATGATCTGTAGTAATTACTGCCATTTTATTATTATTATCTTTACCTGTTTTAGCGGGAGCTATTACAATATTATTAACTGATCGAAATCTTAATACCTCATTCTTTGATCCAGCGGGTGGAGGAGATCCTATTTTATATCAACATTTATTTTGATTTTTTGGACACCCAGAAGTTTACATTTTAATTTTACCTGGATTTGGAATAATTTCACATATTATTACTCAAGAAAGAGGAAAAAAGGAAACTTTCGGAAACTTAGGTATAATTTATGCTATACTAGCTATTGGATTATTAGGATTTATTGTATGAGCTCATCATATATTTACAGTAGGTATA…	1					1		B	MT651226	KT895423	99.41	Hua, Ya‐Qiong, et al 2016
>H37	ATTACTACTGTTATTAATATACGATCACCAGGAATTACATTAGACCGAATACCTCTTTTTGTATGATCTGTAGTAATTACTGCCATTTTATTATTATTATCTTTACCTGTTTTAGCGGGAGCTATTACAATATTATTAACTGATCGAAATCTTAATACCTCATTCTTTGATCCAGCAGGTGGAGGAGATCCTATTTTATATCAACATTTATTTTGATTTTTTGGACACCCAGAAGTTTACATTTTAATTTTACCTGGATTTGGAATAATTTCACATATTATTACTCAAGAAAGAGGAAAAAAGGAAACTTTCGGAAACTTAGGTATAATTTATGCTATACTAGCTATTGGATTATTAGGATTTATTGTATGAGCTCATCATATATTTACAGTAGGTATA…	1			1				B	MT651236	KT895423	99.41	Hua, Ya‐Qiong, et al 2016
>H38	ATTACTACTGTTATTAATATACGATCACCAGGAATTACATTAGACCGAATACCTCTTTTTGTATGATCTGTAGTAATTACTGCTATTTTATTATTATTATCTTTACCTGTTTTAGCGGGAGCTATTACAATATTATTAACTGATCGAAATCTTAATACCTCATTCTTTGATCCAGCAGGTGGAGGAGATCCTATTTTGTATCAACATTTATTTTGATTTTTTGGACACCCAGAAGTTTACATTTTAATTTTACCTGGATTTGGAATAATTTCACATATTATTACTCAAGAAAGAGGAAAAAAGGAAACTTTCGGAAATTTAGGTATAATTTATGCTATACTAGCTATTGGATTATTAGGATTTATTGTATGAGCTCATCATATATTTACAGTAGGTATA…	2		2					B	MT651249 MT651254	KT895423	99.22	Hua, Ya‐Qiong, et al 2016
Percent identity means the GenBank accecsion number of sequences in this sutudy blasted to the sequences available in the NCBI database
