# Supplementary material for: Population genetic structure of the malaria vector Anopheles minimus in Thailand based on mitochondrial DNA markers
Source: Parasit Vectors. 2021 Sep 26;14:496. doi: 10.1186/s13071-021-04998-7 (PMC8474755; doi:10.1186/s13071-021-04998-7)
Supplement: Supplementary file 4 — Additional file 4: Table S4. The GenBank database accession numbers of cytochrome c oxidase subunit II (COII) gene. [file 13071_2021_4998_MOESM4_ESM.xlsx]

## Sheet: COII
Additional file 4: Table S4. The GenBank database accession numbers of Cytochrome c oxidase subunit II (COII) gene as representative sequences of linage A and linage B
Haplotype	Sequence	n	CH	SU	TK	TT	YA	UB	Linage	GenBank accession (this study)	NCBI blast accession	Percent identity	Reference
>H01	GATCATACATTATTAATTTTAACAATAATTACAATTTTAGTTGGATATATTATAGGAATATTATTATTTAATAAATTTACTAATCGATATTTACTTCACGGACAAACTATTGAAATTATTTGAACTGTATTACCAGCAATTATTTTAATATTTATTGCTTTTCCTTCTTTACGATTATTATACTTAATAGACGAAATTAATACACCTTCTATTACTTTAAAATCAATTGGACATCAATGATATTGAAGTTACGAATATTCAGATTTTTTAAATTTAGAATTTGACTCATATATAATTCCAACAAACGAACTTGAAACAAATGGATTCCGATTATTAGATGTTGATAATCGTATTGTTTTACCTATAAATAATCAAATTCGAATTTTAGTTACAGCA	9		4			5		A	MT663592 MT663595 MT663596 MT663597 MT663562 MT663564 MT663566 MT663573 MT663574	FN433543	100	Chen et al 2011
>H02	GATCATACATTATTAATTTTAACAATAATTACAATTTTAGTTGGATATATTATAGGAATATTATTATTTAATAAATTTACTAATCGATATTTACTTCACGGACAAACTATTGAAATTATTTGAACTGTATTACCAGCAATTATTTTAATATTTATTGCTTTTCCTTCTTTACGATTATTATACTTAATAGACGAAATTAATACACCTTCTATTACTTTAAAATCAATTGGACATCAATGATATTGAAGTTACGAATATTCAGATTTTTTAAATTTAGAATTTGACTCATATATAATTCCAACAAACGAACTTGAAACAAATGAATTCCGATTATTAGATGTTGATAATCGTATTGTTTTACCTATAAATAATCAAATTCGAATTTTAGTTACAGCA	1					1		A	MT663569	FN433543	99.75	Chen et al 2011
>H03	GATCATACATTATTAATTTTAACAATAATTACAATTTTAGTTGGATATATTATAGGAATATTATTATTTAATAAATTTACTAATCGATATTTACTTCACGGACAAACTATTGAAATTATTTGAACTGTATTACCAGCAATTATTTTAATATTTATTGCTTTTCCTTCTTTACGATTATTATACTTAATAGACGAAATTAATACACCTTATATTACTTTAAAATCAATTGGACATCAATGATATTGAAGTTACGAATATTCAGATTTTTTAAATTTAGAATTTGACTCATATATAATTCCAACAAACGAACTTGAAACAAATGGATTCCGATTATTAGATGTTGATAATCGTATTGTTTTACCTATAAATAATCAAATTCGAATTTTAGTTACAGCA	1					1		A	MT663572	FN433543	99.75	Chen et al 2011
>H04	GATCATACATTATTAATTTTAACAATAATTACAATTTTAGTTGGATATATTATAGGAATATTATTATTTAATAAATTTACTAATCGATATTTACTTCACGGACAAACTATTGAAATTATTTGAACTGTATTACCAGCAATTATTTTAATATTTATTGCTTTTCCTTCTTTACGATTATTATATTTAATAGACGAAATTAATACACCTTCTATTACTTTAAAATCAATTGGACATCAATGATATTGAAGTTACGAATATTCAGATTTTTTAAATTTAGAATTTGACTCATATATAATTCCAACAAACGAACTTGAAACAAATGGATTCCGATTATTAGATGTTGATAATCGTATTGTTTTACCTATAAATAATCAAATTCGAATTTTAGTTACAGCA	1					1		A	MT663568	FN433546	100	Chen et al 2011
>H05	GATCATACATTATTAATTTTAACAATAATTACAATTTTAGTTGGATATATTATAGGAATATTATTATTTAATAAATTTACTAATCGATATTTACTTCACGGACAAACTATTGAAATTATTTGAACTGTATTACCAGCAATTATTTTAATATTTATTGCTTTTCCTTCTTTACGATTATTATATTTAATAGACGAAATTAATACGCCTTCTATTACTTTAAAATCAATTGGACATCAATGATATTGAAGTTACGAATATTCAGATTTTTTAAATTTAGAATTTGACTCATATATAATCCCAACAAACGAACTTGAAACAAATGGATTCCGATTATTAGATGTTGATAATCGTATTGTTTTACCTATAAATAATCAAATTCGAATTTTAGTTACAGCA	1				1			A	MT663635	JX070680	99.75	Wang et al 2017
>H06	GATCATACATTATTAATTTTAACAATAATTACAATTTTAGTTGGATATATTATAGGAATATTATTATTTAATAAATTTACTAATCGATATTTACTTCACGGACAAACTATTGAAATTATTTGAACTGTATTACCAGCAATTATTTTAATATTTATTGCTTTTCCTTCTTTACGATTATTATATTTAATAGACGAAATTAATACACCTTCTATTACTTTAAAATCAATTGGGCATCAATGATATTGAAGTTACGAATATTCAGATTTTTTAAATTTAGAATTTGACTCATATATAATCCCAACAAACGAACTTGAAACAAATGGATTCCGATTATTAGATGTTGATAATCGTATTGTTTTACCTATAAATAATCAAATTCGAATTTTAGTTACAGCA	3		2		1			A	MT663636 MT663604 MT663602	JQ042263	100	Lin et al 2011_unpublished
>H07	GATCATACATTATTAATTTTAACAATAATTACAATTTTAGTTGGATATATTATAGGAATATTATTATTTAATAAATTTACTAATCGATATTTACTTCACGGACAAACTATTGAAATTATTTGAACTGTATTACCAGCAATTATTTTAATATTTATTGCTTTTCCTTCTTTACGATTATTATATTTAATAGACGAAATTAATACACCTTCTATTACTTTAAAATCAATTGGGCATCAATGATATTGAAGTTACGAATATTCAGATTTTTTAAATTTAGAATTTGATTCATATATAATCCCAACAAACGAACTTGAAACAAATGGATTCCGATTATTAGATGTTGATAATCGTATTGTTTTACCTATAAATAATCAAATTCGAATTTTAGTTACAGCA	1			1				A	MT663580	FN433563	100	Chen et al 2011
>H08	GATCATACATTATTAATTTTAACAATAATTACAATTTTAGTTGGATATATTATAGGAATATTATTATTTAACAAATTTACTAATCGATATTTACTTCACGGACAAACTATTGAAATTATTTGAACTGTATTACCAGCAATTATTTTAATATTTATTGCTTTTCCTTCTTTACGATTATTATATTTAATAGACGAAATTAATACACCTTCTATTACTTTAAAATCAATTGGACATCAATGATATTGAAGTTACGAATATTCAGATTTTTTAAATTTAGAATTTGACTCATATATAATCCCAACAAATGAACTTGAAACAAATGGATTCCGATTATTAGATGTTGATAATCGTATTGTTTTACCTATAAATAATCAAATTCGAATTTTAGTTACAGCA	8		3	2	3			A	MT663586 MT663587 MT663600 MT663607 MT663608 MT663622 MT663637 MT663638	FN433554	100	Chen et al 2011
>H09	GATCATACATTATTAATTTTAACAATAATTACAATTTTAGTTGGATATATTATAGGAATATTATTATTTAACAAATTTACTAATCGATATTTACTTCACGGACAAACTATTGAAATTATTTGAACTGTATTACCAGCAATTATTTTAATATTTATTGCTTTTCCTTCTTTACGATTATTATATTTAATAGACGAAATTAATACACCTTCTATTACTTTAAAATCAATTGGACATCAATGATATTGAAGTTACGAATATTCAGATTTTTTAAATTTAGAATTTGACTCATATATAATCCCAACAAATGAACTTGAAACAAATGGATTCCGATTATTAGATGTTGATAATCGTATTGTTTTACCTATAAATAATCAAATTCGAATTGTAGTTACAGCA	1				1			A	MT663623	FN433554	100	Chen et al 2011
>H10	GATCATACATTATTAATTTTAACAATAATTACAATTTTAGTTGGATATATTATAGGAATATTATTATTTAATAAGTTTACTAATCGATATTTACTTCACGGACAAACTATTGAAATTATTTGAACTGTATTACCAGCAATTATTTTAATATTTATTGCTTTTCCTTCTTTACGATTATTATATTTAATAGACGAAATTAATACACCTTCTATTACTTTAAAATCAATTGGACATCAATGATATTGAAGTTACGAATATTCAGATTTTTTAAATTTAGAATTTGACTCATATATAATCCCAACAAACGAACTTGAAACAAATGGATTCCGATTATTAGATGTTGATAATCGTATTGTTTTACCTATAAATAATCAAATTCGAATTTTAGTTACAGCA	1				1			A	MT663632	JX070680	99.75	Wang et al 2017
>H11	GATCATACATTATTAATTTTAACAATAATTACAATTTTAGTTGGATATATTATAGGAATATTATTATTTAATAAATTTACTAATCGATATCTACTTCACGGACAAACTATTGAAATTATTTGAACTGTATTACCAGCAATTATTTTAATATTTATTGCTTTTCCTTCTTTACGATTATTATACTTAATAGACGAAATTAATACACCTTCTATTACTTTAAAATCAATTGGACATCAATGATATTGAAGTTACGAATATTCAGATTTTTTAAATTTAGAATTTGACTCATATATAATTCCAACAAACGAACTTGAAACAAATGGATTCCGATTATTAGATGTTGATAATCGAATTGTTTTACCTATAAATAATCAAATTCGAATTTTAGTTACAGCA	1			1				A	MT663578	JQ042273	100	Lin et al 2011_unpublished
>H12	GATCATACATTATTAATTTTAACAATAATTACAATTTTAGTTGGATATATTATAGGAATATTATTATTTAATAAATTTACTAATCGATATTTACTTCACGGACAAACTATTGAAATTATTTGAACTGTATTACCAGCAATTATTTTAATATTTATTGCTTTTCCTTCTTTACGATTATTATACTTAATAGACGAAATTAATACACCTTCTATTACTTTAAAATCAATTGGACATCAATGATATTGAAGTTACGAATATTCAGATTTTTTAAATTTAGAATTTGATTCATATATAATCCCAACAAACGAACTTGAAACAAATGGATTCCGATTATTAGATGTTGATAATCGTATTGTTTTACCTATAAATAATCAAATTCGAATTTTAGTTACAGCA	2				2			A	MT663624 MT663629	JX070680	99.49	Wang et al 2017
>H13	GATCATACATTATTAATTTTAACAATAATTACAATTTTAGTTGGATATATTATAGGAATATTATTATTTAATAAATTTACTAATCGATATTTACTTCACGGACAAACTATTGAAATTATTTGAACTGTATTACCAGCAATTATTTTAATATTTATTGCTTTTCCTTCTTTACGATTATTATATTTAATAGACGAAATTAATACACCTTCTATTACTTTAAAATCAATTGGACACCAATGATATTGAAGTTACGAATATTCAGATTTTTTAAATTTAGAATTTGACTCATATATAATCCCAACAAACGAACTTGAAACAAATGGATTCCGATTATTAGATGTTGATAATCGTATTGTTTTACCTATAAATAATCAAATTCGAATTTTAGTTACAGCA	12	3	3	3	3			A	MT663639 MT663591 MT663627 MT663584 MT663603 MT663616 MT663634 MT663577 MT663617 MT663605 MT663575 MT663619	KM373308	100	Dixit, Jyotsana, et al 2014
>H14	GATCATACATTATTAATTTTAACAATAATTACAATTTTAGTTGGATATATTATAGGAATATTATTATTTAATAAATTTACTAATCGATATCTACTTCACGGACAGACTATTGAAATTATTTGAACTGTATTACCAGCAATTATTTTAATATTTATTGCTTTTCCTTCTTTACGATTATTATATTTAATAGACGAAATTAATACACCTTCTATTACTTTAAAATCAATTGGACATCAATGATATTGAAGTTACGAATATTCAGATTTTTTAAATTTAGAATTTGACTCATATATAATTCCAACAAACGAACTTGAAACAAATGGATTCCGATTATTAGATGTTGATAATCGAATTGTTTTACCTATAAATAATCAAATTCGAATTTTAGTTACAGCA	1			1				A	MT663579	KM373303	100	Dixit, Jyotsana, et al 2014
>H15	GATCATACATTATTAATTTTAACAATAATTACAATTTTAGTTGGATATATTATAGGAATATTATTATTTAATAAATTTACTAATCGATATTTACTTCACGGACAAACTATTGAAATTATTTGAACTGTATTACCAGCAATTATTTTAATATTTATTGCTTTTCCTTCTTTACGATTATTATATTTAATAGACGAAATTAATACACCTTCTATTACTTTAAAATCAATTGGACACCAATGATATTGAAGTTACGAATATTCAGATTTTTTAAATTTAGAATTTGACTCATATATAATCCCAACAAATGAACTTGAAACAAATGGATTCCGATTATTAGATGTTGATAATCGTATTGTTTTACCTATAAATAATCAAATTCGAATTTTAGTTACAGCA	1				1			A	MT663621	KM373308	99.75	Dixit, Jyotsana, et al 2014
>H16	GATCATACATTATTAATTTTAACAATAATTACAATTTTAGTTGGATATATTATAGGAATATTATTATTTAATAAATTTACTAATCGATATTTACTTCACGGACAAACTATTGAAATTATTTGAACTGTATTACCAGCAATTATTTTAATATTTATTGCTTTTCCTTCTTTACGATTATTATATTTAATAGACGAAATTAATACACCTTCTATTACTTTAAAATCAATTGGACATCAATGATATTGAAGTTACGAATATTCAGATTTTTTAAATTTAGAATTTGACTCATATATAATCCCAACAAACGAACTTGAAACAAATGGATTCCGATTATTAGATGTTGATAATCGTATTGTTTTACCTATAAATAATCAAATTCGAATTTTAGTTACAGCA	5		2				3	A	MT663601 MT663615 MT663612 MT663611 MT663593	JX070680	100	Wang et al 2017
>H17	GATCATACATTATTAATTTTAACAATAATTACAATTTTAGTTGGATACATTATAGGAATATTATTATTTAATAAATTTACTAATCGATATTTACTTCACGGACAAACTATTGAAATTATTTGAACTGTATTACCAGCAATTATTTTAATATTTATTGCTTTCCCTTCTTTACGATTATTATATTTAATAGACGAAATTAATACACCTTCTATTACTTTAAAATCAATTGGACACCAATGATATTGAAGCTACGAATATTCAGATTTTTTAAATTTAGAATTTGATTCATATATAATTCCAACAAACGAACTTGAAACAAACGGATTCCGATTATTAGATGTTGATAATCGAATTGTTTTACCAATAAATAATCAAATTCGAATTTTAGTTACAGCA	12		4	2	3	3		B	MT663620 MT663630 MT663563 MT663582 MT663598 MT663639 MT663567 MT663581 MT663590 MT663606 MT663571 MT663631	KM373283	100	Dixit, Jyotsana, et al 2014
>H18	GATCATACATTATTAATTTTAACAATAATTACAATTTTAGTTGGATATATTATAGGAATATTATTATTTAATAAATTTACTAATCGATATTTACTTCACGGACAAACTATTGAAATTATTTGAACTGTATTACCAGCAATTATTTTAATATTTATTGCTTTTCCTTCTTTACGATTATTATATTTAATAGACGAAATTAATACACCTTCTATTACTTTAAAATCAATTGGACACCAATGATATTGAAGTTACGAATATTCAGATTTTTTAAATTTAGAATTTGACTCATATATAATCCCAGCAAACGAACTTGAAACAAATGGATTCCGATTATTAGATGTTGATAATCGCATTGTTTTACCTATAAATAATCAAATTCGAATTTTAGTTACAGCA	1			1				A	MT663585	KM373308	99.49	Dixit, Jyotsana, et al 2014
>H19	GATCATACATTATTAATTTTAACAATAATTACAATTTTAGTTGGATATATTATAAGAATATTATTATTTAATAAATTTACTAATCGATATTTACTTCACGGACAAACTATTGAAATTATTTGAACTGTATTACCAGCAATTATTTTAATATTTATTGCTTTTCCTTCTTTACGATTATTATATTTAATAGACGAAATTAATACACCTTCTATTACTTTAAAATCAATTGGACACCAATGATATTGAAGTTACGAATATTCAGATTTTTTAAATTTAGAATTTGACTCATATATAATCCCAACAAACGAACTTGAAACAAATGGATTCCGATTATTAGATGTTGATAATCGTATTGTTTTACCTATAAATAATCAAATTCGAATTTTAGTTACAGCA	1	1						A	MT663618	KM373308	99.75	Dixit, Jyotsana, et al 2014
>H20	GATCATACATTATTAATTTTAACAATAATTACAATTTTAGTTGGATACATTATAGGAATATTATTATTTAATAAATTTACTAATCGATATTTACTTCACGGACAAACTATTGAAATTATTTGAACTGTATTACCAGCAATTATTTTAATATTTATTGCTTTCCCTTCTTTACGATTATTATATTTAATAGACGAAATTAATACACCTTCTATTACTTTAAAATCAATTGGACACCAATGATATTGAAGCTACGAATATTCAGATTTTTTAAATTTAGAATTTGATTCATATATAATTCCAACAAACGAACTTGAAACAAATGGATTTCGATTATTAGATGTTGATAATCGAATTGTTTTACCAATAAATAATCAAATTCGAATTTTAGTTACAGCA	3			1		2		B	MT663583 MT663565 MT663570	KM373274	100	Dixit, Jyotsana, et al 2014
>H21	GATCATACATTATTAATTTTAACAATAATTACAATTTTAGTTGGGTATATTATAGGAATATTATTATTTAACAAATTTACTAATCGATATTTACTTCACGGACAAACTATTGAAATTATTTGAACTGTATTACCAGCAATTATTTTAATATTTATTGCTTTTCCTTCTTTACGATTATTATATTTAATAGACGAAATTAATACACCTTCTATTACTTTAAAATCAATTGGACATCAATGATATTGAAGTTACGAATATTCAGATTTTTTAAATTTAGAATTTGACTCATATATAATCCCAACAAATGAACTTGAAACAAATGGATTCCGATTATTAGATGTTGATAATCGTATTGTTTTACCTATAAATAATCAAATTCGAATTTTAGTTACAGCA	1				1			A	MT663625	FN433554	99.75	Chen et al 2011
>H22	GATCATACATTACTAATTTTAACAATAATTACAATTTTAGTTGGATATATTATAGGAATATTATTATTTAACAAATTTACTAATCGATATTTACTTCACGGACAAACTATTGAAATTATTTGAACTGTATTACCAGCAATTATTTTAATATTTATTGCTTTTCCTTCTTTACGATTATTATATTTAATAGACGAAATTAATACACCTTCTATTACTTTAAAATCAATTGGACATCAATGATATTGAAGTTACGAATATTCAGATTTTTTAAATTTAGAATTTGACTCATATATAATCCCAACAAATGAACTTGAAACAAATGGATTCCGATTATTAGATGTTGATAATCGTATTGTTTTACCTATAAATAATCAAATTCGAATTTTAGTTACAGCA	2			1			1	A	MT663610 MT663589	FN433554	99.75	Chen et al 2011
>H23	GATCATACATTACTAATTTTAACAATAATTACAATTTTAGTTGGATATATTATAGGAATATTATTATTTAACAAATTTACTAATCGATATTTACTTCACGGACAAACTATTGAAATTATTTGAACTGTATTACCAGCAATTATTTTAATATTTATTGCTTTTCCTTCTTTACGATTATTATATTTAATAGACGAAATTAATACACCTTCTATTACTTTAAAATCAATTGGACATCAATGATATTGAAGTTACGAATATTCAGATTTTTTAAATTTAGAATTTGACTCATATATAATCCCAACAAATGAACTTGAAACAAATGGATTCCGATTATTAGATGTTGATAATCGTATTGTTTTACCTATAAATAATCAAATTCGAATTTTAGTTACAGCA	1			1				A	MT663610	FN433554	99.75	Chen et al 2011
>H24	GATCATACATTATTAATTTTAACAATAATTACAATTTTAGTTGGGTATATTATAGGAATATTATTATTTAATAAATTTACTAATCGATATTTACTTCACGGACAAACTATTGAAATTATTTGAACCGTATTACCAGCAATTATTTTAATATTTATTGCTTTTCCTTCTTTACGATTATTATATTTAATAGACGAAATTAATACACCTTCTATTACTTTAAAATCAATTGGACACCAATGATATTGAAGTTACGAATATTCAGATTTTTTAAATTTAGAATTTGACTCATATATAATCCCAACAAACGAACTTGAAACAAATGGATTCCGATTATTAGATGTTGATAATCGTATTGTTTTACCTATAAATAATCAAATTCGAATTTTAGTTACAGCA	1						1	A	MT663614	KM373308	99.49	Dixit, Jyotsana, et al 2014
>H25	GATCATACATTATTAATTTTAACAATAATTACAATTTTAGTTGGATATATTATAGGAATATTATTATTTAATAAATTTACTAATCGATATTTACTTCACGGACAAACTATTGAAATTATTTGAACTGTATTACCAGCAATTATTTTAATATTTATTGCTTTTCCTTCTTTACGATTATTATATTTAATAGACGAAATTAATACACCTTCTATTACTTTAAAATCAATTGGACACCAATGATATTGAAGTTACGAATATTCAGATTTTTTAAATTTAGAATTTGATTCATATATAATCCCAACAAACGAACTTGAAACAAATGGATTCCGATTATTAGATGTTGATAATCGTATTGTTTTACCTATAAATAATCAAATTCGAATTTTAGTTACAGCA	1						1	A	MT663613	KM373308	99.75	Dixit, Jyotsana, et al 2014
>H26	GATCATACATTATTAATTTTAACAATAATTACAATTTTAGTTGGATACATTATAGGAATATTATTATTTAATAAATTTACTAATCGATATTTACTTCACGGACAAACTATTGAAATTATTTGAACTGTATTACCAGCAATTATTTTAATATTTATTGCTTTCCCTTCTTTACGATTATTATATTTAATAGACGAAATTAATACACCTTCTATTACTTTAAAATCAATTGGACACCAATGATATTGAAGCTACGAATATTCAGATTTTTTAAATTTAGAATTTGATTCATATATAATTCCAACAAACGAACTTGAAACAAATGGATTCCGATTATTAGATGTTGATAATCGAATTGTTTTACCAATAAATAATCAAATTCGAATTTTAGTTACAGCA	4		2		2			B	MT663628 MT663599 MT663633 MT663594	KM373280	100	Dixit, Jyotsana, et al 2014
>H27	GATCATACATTATTAATTTTAACAATAATTACAATTTTAGTTGGATACATTATAGGAATATTATTATTTAATAAATTTACTAATCGATATTTACTTCACGGACAAACTATTGAAATTATTTGAACTGTATTACCAGCAATTATTTTAATATTTATTGCTTTCCCTTCTTTACGATTATTATATTTAATAGACGAAATTAATACACCTTCTATTACTTTAAAATCAATTGGACACCAATGATATTGAAGCTACGAATATTCAGATTTTTTAAATTTAGAATCTGATTCATATATAATTCCAACAAACGAACTTGAAACAAATGGATTCCGATTATTAGATGTTGATAATCGAATTGTTTTACCAATAAATAATCAAATTCGAATTTTAGTTACAGCA	1				1			B	MT663626	KM373280	99.75	Dixit, Jyotsana, et al 2014
>H28	GATCATACATTATTAATTTTAACAATAATTACAATTTTAGTTGGATACATTATAGGAATATTATTATTTAATAAATTTACTAATCGATATTTACTTCACGGACAAACTATTGAAATTATTTGAACTGTATTACCAGCAATTATTTTAATATTTATTGCTTTCCCTTCTTTACGATTATTATATTTAATAGACGAAATTAATACACCTTCTATTACTTTAAAATCAATTGGACACCAATGATATTGAAGCTACGAATATTCAGATTTTTTAAATTTAGAATTTGATTCATATATAATTCCAACAAATGAACTTGAAACAAATGGATTCCGATTATTAGATGTTGATAATCGAATTGTTTTACCAATAAATAATCAAATTCGAATCTTAGTTACAGCA	1			1				B	MT663588	KM373282	99.75	Dixit, Jyotsana, et al 2014
>H29	GATCATACATTATTAATTTTAACAATAATTACAATTTTAGTTGGATATATTATAGGAATATTATTATTTAATAAATTTACTAATCGATATTTACTTCACGGACAAACTATTGAAATTATTTGAACTGTATTACCAGCAATTATTTTAATATTTATTGCTTTTCCTTCTTTACGATTATTATATTTAATAGACGAAATTAATACACCTTCTATTACTTTAAAATCAATTGGACACCAATGATATTGAAGTTACGAATATTCAGATTTTTTAAATTTAGAATTTGACTCATATATAATCCCAACAAACGAACTTGAAACAAATGGATTCCGATTATTAGATGTTGATAATCGTATTGTTTTACCTATAAATAACCAAATTCGAATTTTAGTTACAGCA	1					1		A	MT663561	KM373308	99.75	Dixit, Jyotsana, et al 2014
>FN433570 Anopheles minimus A(lineage A)	TGCTTTTCCTTCTTTACGATTATTATATTTAATAGACGAAATTAATACACCTTCTATTACTTTAAAATCAATTGGACACCAATGATATTGAAGTTACGAATATTCAGATTTTTTAAATTTAGAATTTGACTCATATATAATCCCAACAAACGAACTTGAAACAAATGGATTCCGATTATTAGATGTTGATAATCGTATTGTTTTACCTATAAATAATCAAATTCGAATTTTAGTTACAGCA										FN433570		Chen et al 2011
>FN433585 Anopheles minimus A(lineage B)	GATCATACATTATTAATTTTAACAATAATTACAATTTTAGTTGGATACATTATAGGAATATTATTATTTAATAAATTTACTAATCGATATTTACTTCACGGACAAACTATTGAAATTATTTGAACTGTATTACCAGCAATTATTTTAATATTTATTGCTTTCCCTTCTTTACGATTATTATATTTAATAGACGAAATTAATACACCTTCTATTACTTTAAAATCAATTGGACACCAATGATATTGAAGCTACGAATATTCAGATTTTTTAAATTTAGAATTTGATTCATATATAATTCCAACAAACGAACTTGAAACAAACGGATTCCGATTATTAGATGTTGATAATCGAATTGTTTTACCAATAAATAATCAAATTCGAATTTTAGTTACAGCA										FN433585		Chen et al 2011
Percent identity means the GenBank accecsion number of sequences in this sutudy blasted to the sequences available in the NCBI database
