# Supplementary material for: Population genetic structure of the malaria vector Anopheles minimus in Thailand based on mitochondrial DNA markers
Source: Parasit Vectors. 2021 Sep 26;14:496. doi: 10.1186/s13071-021-04998-7 (PMC8474755; doi:10.1186/s13071-021-04998-7)
Supplement: Supplementary file 5 — Additional file 5: Table S5. The GenBank database accession numbers of cytochrome b (Cytb) gene. [file 13071_2021_4998_MOESM5_ESM.xlsx]

## Sheet: CytB
Additional file 5: Table S5. The GenBank database accession numbers of Cytochrome b (CytB) gene as representative sequences of linage A and linage B
Haplotype	Sequence	n	CH	SU	TK	TT	YA	UB	Linage	GenBank accession (this study)	NCBI blast accession	Percent identity	Reference
>H01	GGAGTTATTATTTTATTTTTAACTATAGCAACTGGATTTTTAGGTTATGTTTTACCTTGAGGACAAATATCTTTTTGAGGAGCTACAGTAATTACAAATCTTTTATCAGCTGTACCATATTTAGGAATAGATTTAGTTCAATGAATTTGAGGAGGATTTGCAGTTGATAATGCAACTTTAACTCGATTTTTCACCTTTCACTTTATTTTTCCTTTTATTATTTTAGCTTTAATAATAATTCACTTATTATTTTTACATCAAACAGGTTCAAATAATCCATTAGGATTAAATAGAAATGTAGATAAAATTCCTTTCCACCCTTATTTTATCTATAAGGATATTTTTGGATTTATTGTATTTTTATGAATTCTTATTGCTTTTATTTGAAAATTTAATTAC…	14	3	2	4	4	1		A	MT663706 MT663700 MT663718 MT663664 MT663695 MT663684 MT663640 MT663697 MT663654 MT663663 MT663656 MT663682 MT663713 MT663696	KT382825	99.51	Peng, Xiao-Yi, et al 2016
>H02	GGAGTTATTATTTTATTTTTAACTATAGCAACCGGATTTTTAGGTTATGTTTTACCTTGAGGACAAATATCTTTTTGAGGAGCTACAGTAATTACAAACCTTTTATCAGCTGTACCTTATTTAGGAATAGATTTAGTTCAATGAATTTGAGGAGGATTTGCAGTAGATAACGCAACTTTAACTCGATTTTTCACTTTTCATTTTATTTTTCCTTTTATTATTTTAGCTTTAATAATAATTCACTTATTATTTTTACATCAAACTGGTTCAAATAATCCATTAGGATTAAATAGAAATGTAGATAAAATTCCTTTCCATCCTTATTTTATTTATAAGGATATTTTTGGATTCATTGTATTTTTATGAATTCTTATTGCTTTTATTTGAAAATTTAATTAC…	21		6	4	6	5		B	MT663685 MT663650 MT663646 MT663660 MT663678 MT663712 MT663710 MT663709 MT663667 MT663661 MT663644 MT663673 MT663677 MT663707 MT663642 MT663688 MT663699 MT663705 MT663649 MT663669 MT663662	KT895423	98.53	Hua, Ya‐Qiong, et al 2016
>H03	GGAGTTATTATTTTATTTTTAACTATAGCAACTGGATTTTTAGGTTATGTTTTACCTTGAGGACAAATATCTTTTTGAGGAGCTACAGTAATTACAAATCTTTTATCAGCTGTACCATATTTAGGAATAGATTTAGTTCAATGAATTTGAGGAGGATTTGCAGTTGATAATGCAACTTTAACTCGATTTTTCACTTTTCACTTTATTTTTCCTTTTATTATTTTAGCTTTAATAATAATTCACTTATTATTTTTACATCAAACAGGTTCAAATAATCCATTAGGATTAAATAGAAATGTAGATAAAATTCCTTTCCACCCTTATTTTATCTATAAGGATATTTTTGGATTTATTGTATTTTTATGAATTCTTATTGCTTTTATTTGAAAATTTAATTAC…	8			2	2		4	A	MT663689 MT663692 MT663693 MT663694 MT663655 MT663668 MT663704 MT663714	KT382825	99.75	Peng, Xiao-Yi, et al 2016
>H04	GGAGTTATTATTTTATTTTTAACTATAGCAACTGGATTTTTAGGTTATGTTTTACCTTGAGGACAAATATCTTTTTGAGGAGCTACAGTAATTACAAATCTTTTATCAGCTGTACCATATTTAGGGATAGATTTAGTTCAATGAATTTGAGGAGGATTTGCAGTTGATAATGCAACTTTAACTCGATTTTTCACTTTTCACTTTATTTTTCCTTTTATTATTTTAGCTTTAATAATAATTCACTTATTATTTTTACATCAAACAGGTTCAAATAATCCATTAGGATTAAATAGAAATGTAGATAAAATTCCTTTCCACCCTTATTTTATCTATAAGGATATTTTTGGATTTATTGTATTTTTATGAATTCTTATTGCTTTTATTTGAAAATTTAATTAC…	8		2			6		A	MT663641 MT663643 MT663645 MT663647 MT663651 MT663652 MT663671 MT663674	KT382825	99.51	Peng, Xiao-Yi, et al 2016
>H05	GGAGTTATTATTTTATTTTTAACTATAGCAACTGGATTTTTAGGTTATGTTTTACCTTGAGGACAAATATCTTTTTGAGGAGCTACAGTAATTACAAATCTTTTATCAGCTGTACCATATTTAGGAATAGATTTAGTTCAATGAATTTGAGGAGGATTTGCAGTTGATAATGCAACTTTAACTCGATTTTTCACTTTTCACTTTATTTTTCCTTTTATTATTTTAGCTTTAATAATAATTCACTTATTATTTTTACATCAAACAGGTTCAAATAATCCATTAGGATTAAATAGAAATGTAGATAAAATTCCTTTCCACCCTTATTTTATCTATAAGGATATTTTTGGATTTATTGTATTTTTATGAATTCTTATTGCTTTTATTTGAAAATTTAATTAT…	4		2	1	1			A	MT663666 MT663679 MT663687 MT663701	KT382825	100	Peng, Xiao-Yi, et al 2016
>H06	GGAGTTATTATTTTATTTTTAACTATAGCAACTGGATTTTTAGGTTATGTTTTACCTTGAGGACAAATATCTTTTTGAGGAGCTACAGTAATTACAAATCTTTTATCAGCTGTACCATATTTAGGAATAGATTTAGTTCAATGAATTTGAGGAGGATTTGCAGTCGATAATGCAACTTTAACTCGATTTTTCACTTTTCACTTTATTTTTCCTTTTATTATTTTAGCTTTAATAATAATTCACTTATTATTTTTACATCAAACAGGTTCAAATAATCCATTAGGATTAAATAGAAATGTAGATAAAATTCCTTTCCACCCTTATTTTATTTATAAGGATATTTTTGGATTTATTGTATTTTTATGAATTCTTATTGCTTTTATTTGAAAATTTAATTAC…	1		1					A	MT663670	KT382825	99.26	Peng, Xiao-Yi, et al 2016
>H07	GGAGTTATTATTTTATTTTTAACTATAGCAACTGGATTTTTAGGTTATGTTTTACCTTGAGGACAAATATCTTTTTGAGGAGCTACAGTAATTACAAATCTTTTATCAGCTGTACCATATTTAGGAATAGATTTAGTTCAATGAATTTGAGGAGGATTTGCAGTGGATAATGCAACTTTAACTCGATTTTTCACTTTTCACTTTATTTTTCCTTTTATTATTTTAGCTTTAATAATAATTCACTTATTATTTTTACATCAAACAGGTTCAAATAATCCATTAGGATTAAATAGAAATGTAGATAAAATTCCTTTCCATCCTTATTTTATCTATAAGGATATTTTTGGATTTATTGTATTTTTATGAATTCTTATTGCTTTTATTTGAAAATTTAATTAC…	1			1				A	MT663665	KT382825	99.26	Peng, Xiao-Yi, et al 2016
>H08	GGAGTTATTATTTTATTTTTAACTATAGCAACTGGATTTTTAGGTTATGTTTTACCTTGAGGACAAATATCTTTTTGAGGAGCTACAGTAATTACAAATCTTTTATCAGCTGTACCATATTTAGGAATAGATTTAGTTCAATGAATTTGAGGAGGATTTGCAGTCGATAATGCAACTTTAACTCGATTTTTCACTTTTCACTTTATTTTTCCTTTTATTATTTTAGCTTTAATAATAATTCACTTATTATTTTTACATCAAACAGGTTCAAATAATCCATTAGGATTAAATAGAAATGTAGATAAAATTCCTTTCCACCCTTATTTTATCTATAAGGATATTTTTGGATTTATTGTATTTTTATGAATTCTTATTGCTTTTATTTGAAAATTTAATTAC…	1				1			A	MT663716	KT382825	99.51	Peng, Xiao-Yi, et al 2016
>H09	GGAGTTATTATTTTATTTTTAACTATAGCAACTGGATTTTTAGGTTATGTTTTACCTTGAGGACAAATATCTTTTTGAGGAGCTACAGTAATTACAAATCTTTTATCAGCTGTACCATATTTAGGAATAGATTTAGTTCAATGAATTTGAGGAGGATTTGCAGTTGATAATGCAACTTTAACTCGATTTTTCACTTTTCACTTTATTTTTCCTTTTATTATTTTAGCTTTAATAATAATTCACTTATTATTTTTACATCAAACAGGTTCAAATAACCCATTAGGATTAAATAGAAATGTAGATAAAATTCCTTTCCACCCTTATTTTATTTATAAGGATATTTTTGGGTTTATTGTATTTTTATGAATTCTTATTGCTTTTATTTGAAAATTTAATTAC…	1			1				A	MT663658	KT382825	99.02	Peng, Xiao-Yi, et al 2016
>H10	GGAGTTATTATTTTATTTTTAACTATAGCAACAGGATTTTTAGGTTATGTTTTACCTTGAGGACAAATATCTTTTTGAGGAGCTACAGTAATTACAAATCTTTTATCAGCTGTACCATATTTAGGGATAGATTTAGTTCAATGAATTTGAGGAGGATTTGCAGTTGATAATGCAACTTTAACTCGATTTTTCACTTTTCACTTTATTTTTCCTTTTATTATTTTAGCTTTAATAATAATTCACTTATTATTTTTACATCAAACAGGTTCAAATAATCCATTAGGATTAAATAGAAATGTAGATAAAATTCCTTTCCACCCTTATTTTATCTATAAGGATATTTTTGGATTTATTGTATTTTTATGAATTCTTATTGCTTTTATTTGAAAATTTAATTAC…	1					1		A	MT663648	KT382825	99.26	Peng, Xiao-Yi, et al 2016
>H11	GGAGTTATTATTTTATTTTTAACTATAGCAACTGGATTTTTAGGTTATGTTTTACCTTGAGGACAAATATCTTTTTGAGGAGCTACAGTAATTACAAATCTTTTATCAGCTGTACCATATTTAGGAATAGATTTAGTTCAATGAATTTGAGGAGGATTTGCAGTTGATAATGCAACTTTAACTCGATTTTTCACTTTTCACTTTATTTTTCCTTTTATTATTTTAGCTTTAATAATAATTCACTTATTATTTTTACATCAAACAGGTTCAAATAATCCATTAGGATTAAATAGAAATGTAGATAAAATTCCTTTCCACCCTTATTTTATTTATAAGGATATTTTTGGGTTTATTGTATTTTTATGAATTCTTATTGCTTTTATTTGAAAATTTAATTAC…	1			1				A	MT663657	KT382825	99.26	Peng, Xiao-Yi, et al 2016
>H12	GGAGTTATTATTTTATTTTTAACTATAGCAACTGGATTTTTAGGTTATGTTTTACCTTGAGGACAAATATCTTTTTGAGGAGCTACAGTAATTACAAATCTTTTATCAGCTGTACCATATTTAGGAATAGATTTAGTTCAATGAATTTGAGGAGGATTTGCAGTTGATAATGCAACTTTAACTCGATTTTTCACTTTTCACTTTATTTTTCCTTTTATTATTTTAGCTTTAATAATAATTCACTTATTATTTTTACATCAAACAGGTTCAAATAACCCATTAGGATTAAATAGAAATGTAGATAAAATTCCTTTCCACCCTTATTTTATCTATAAGGATATTTTTGGATTTATTGTATTTTTATGAATTCTTATTGCTTTTATTTGAAAATTTAATTAC…	2		1		1			A	MT663680 MT663711	KT382825	99.51	Peng, Xiao-Yi, et al 2016
>H13	GGAGTTATTATTTTATTTTTAACTATAGCAACTGGATTTTTAGGTTATGTTTTACCTTGAGGACAAATATCTTTTTGAGGAGCTACAGTAATTACAAATCTTTTATCAGCTGTACCATATTTAGGAATAGATTTAGTTCAATGAATTTGAGGAGGATTTGCAGTAGATAATGCAACTTTAACTCGATTTTTCACTTTTCACTTTATTTTTCCTTTTATTATTTTAGCTTTAATAATAATTCACTTATTATTTTTACATCAAACAGGTTCAAATAATCCATTAGGATTAAATAGAAATGTAGATAAAATTCCTTTCCACCCTTATTTTATCTATAAGGATATTTTTGGATTTATTGTATTTTTATGAATTCTTATTGCTTTTATTTGAAAATTTAATTAT…	3		1		2			A	MT663717 MT663702 MT663686	KT382825	99.75	Peng, Xiao-Yi, et al 2016
>H14	GGAGTTATTATTTTATTTTTAACTATAGCAACTGGATTTTTAGGTTATGTTTTACCTTGAGGACAAATATCTTTTTGAGGAGCTACAGTAATTACAAATCTTTTATCAGCTGTACCATATTTAGGAATAGATTTGGTTCAATGAATTTGAGGAGGATTTGCAGTTGATAATGCAACTTTAACTCGATTTTTCACTTTTCACTTTATTTTTCCTTTTATTATTTTAGCTTTAATAATAATTCACTTATTATTTTTACATCAAACAGGTTCAAATAATCCATTAGGATTAAATAGAAATGTAGATAAAATTCCTTTCCACCCTTATTTTATCTATAAGGATATTTTTGGATTTATTATATTTTTATGAATTCTTATTGCTTTTATTTGAAAATTTAATTAC…	2				2			A	MT663703 MT663708	KT382825	99.26	Peng, Xiao-Yi, et al 2016
>H15	GGAGTTATTATTTTATTTTTAACTATAGCAACTGGATTTTTAGGTTATGTTTTACCTTGAGGACAAATATCTTTTTGAGGAGCTACAGTAATTACAAATCTTTTATCAGCTGTACCATATTTAGGAATAGATTTAGTTCAATGAATTTGAGGAGGATTTGCAGTTGATAATGCAACTTTAACTCGATTTTTCACTTTTCACTTTATTTTTCCTTTTATTATTTTAGCTTTAATAATAATTCACTTATTATTTTTACATCAAACAGGTTCAAATAATCCATTAGGATTAAATAGAAATGTAGATAAAATTCCTTTCCACCCTTATTTTATTTATAAGGATATTTTTGGATTTATTGTATTTTTATGAATTCTTATTGCTTTTATTTGAAAATTTAATTAC…	2						2	A	MT663690 MT663691	KT382825	99.51	Peng, Xiao-Yi, et al 2016
>H16	GGAGTTATTATTTTATTTTTAACTATAGCAACTGGATTTTTAGGTTATGTTTTACCTTGAGGACAAATATCTTTTTGAGGAGCTACAGTAATTACAAATCTTTTATCAGCTGTACCATATTTAGGGATAGATTTAGTTCAATGAATTTGAGGAGGATTTGCAGTTGATAATGCAACTTTAACTCGATTTTTCACTTTTCACTTTATTTTTCCTTTTATTATTTTAGCTTTAATAATAATTCACTTATTATTTTTACATCAAACAGGTTCAAATAATCCATTAGGATTAAATAGAAATGTAGATAAAATTCCTTTCCACCCCTATTTTATCTATAAGGATATTTTTGGATTTATTGTATTTTTATGAATTCTTATTGCTTTTATTTGAAAATTTAATTAC…	3		2			1		A	MT663675 MT663676	KT382825	99.26	Peng, Xiao-Yi, et al 2016
>H17	GGAGTTATTATTTTATTTTTAACTATAGCAACTGGATTTTTAGGTTATGTTTTACCTTGAGGACAAATATCTTTTTGAGGAGCTACAGTAATTACAAATCTTTTATCAGCTGTACCATATTTAGGAATAGATCTAGTTCAATGAATTTGAGGAGGATTTGCAGTTGATAATGCAACTTTAACTCGATTTTTCACTTTTCACTTTATTTTTCCTTTTATTATTTTAGCTTTAATAATAATTCACTTATTATTTTTACATCAAACAGGTTCAAATAATCCATTAGGATTAAATAGAAATGTAGATAAAATTCCTTTCCACCCTTATTTTATCTATAAGGATATTTTTGGATTTATTGTATTTTTATGAATTCTTATTGCTTTTATTTGAAAATTTAATTAC…	1	1						A	MT663698	KT382825	99.51	Peng, Xiao-Yi, et al 2016
>H18	GGAGTTATTATTTTATTTTTAACTATAGCAACTGGATTTTTAGGTTATGTTTTACCTTGAGGACAAATATCTTTTTGAGGAGCTACAGTAATTACAAATCTTTTATCAGCTGTACCATATTTAGGAATAGATTTAGTTCAATGAATTTGAGGAGGATTTGCAGTCGATAATGCAACTTTAACTCGATTTTTCACTTTTCACTTTATTTTTCCTTTTATTATTTTAGCTTTAATAATAATTCACTTATTATTTTTACATCAAACAGGTTCAAATAATCCATTAGGATTAAATAGAAATGTAGATAAAATTCCTTTCCACCCTTATTTTATCTATAAGGATATTTTTGGGTTTATTGTATTTTTATGAATTCTTATTGCTTTTATTTGAAAATTTAATTAC…	5							A	MT663672 MT663681 MT663683 MT663659 MT663715	KT382825	99.26	Peng, Xiao-Yi, et al 2016
Percent identity means the GenBank accecsion number of sequences in this sutudy blasted to the sequences available in the NCBI database
