# Supplementary material for: Population genetic structure of the malaria vector Anopheles minimus in Thailand based on mitochondrial DNA markers
Source: Parasit Vectors. 2021 Sep 26;14:496. doi: 10.1186/s13071-021-04998-7 (PMC8474755; doi:10.1186/s13071-021-04998-7)
Supplement: Supplementary file 6 — Additional file 6: Table S6. The GenBank database accession numbers of cytochrome c oxidase subunit II (COII) gene as the 20 years An. minimus population sequences. [file 13071_2021_4998_MOESM6_ESM.xlsx]

## Sheet: COI
Additional file 6: Table S6. The GenBank database accession numbers of Cytochrome c oxidase subunit II (COII) gene as the 20 years population sequences
Haplotype	Sequence	n	CM	LO	TK	KC	PK	RN	KR	NS	SK	Linage	GenBank accession (this study)	Reference
>H01	ATGGCAACATGAGCAAATTTAGGATTGCAAGATAGATCATCCCCTTTAATAGAACAATTAAATTTTTTCC ACGATCATACATTATTAATTTTAACAATAATTACAATTTTAGTTGGATATATTATAGGAATATTATTATT TAATAAATTTACTAATCGATATTTACTTCACGGACAAACTATTGAAATTATTTGAACTGTATTACCAGCA ATTATTTTAATATTTATTGCTTTTCCTTCTTTACGATTATTATATTTAATAGACGAAATTAATACACCTT CTATTACTTTAAAATCAATTGGACATCAATGATATTGAAGTTACGAATATTCAGATTTTTTAAATTTAGA ATTTGACTCATATATAATCCCAACAAACGAACTTGAAACAAATG…	5		2		1			2			A	FN433526	Chen et al., 2011
>H02	ATGGCAACATGAGCAAATTTAGGATTGCAAGATAGATCATCCCCTTTAATAGAACAATTAAATTTTTTCC ACGATCATACATTATTAATTTTAACAATAATTACAATTTTAGTTGGATATATTATAGGAATATTATTATT TAATAAATTTACTAATCGATATTTACTTCACGGACAAACTATTGAAATTATTTGAACTGTATTACCAGCA ATTATTTTAATATTTATTGCTTTTCCTTCTTTACGATTATTATATTTAATAGACGAAATTAATACACCTT CTATTACTTTAAAATCAATTGGACACCAATGATATTGAAGTTACGAATATTCAGATTTTTTAAATTTAGA ATTTGACTCATATATAATCCCAACAAACGAACTTGAAACAAATG…	8			3	1			1	1	2	A	FN433527
>H03	ATGGCAACATGAGCAAATTTAGGATTGCAAGATAGATCATCCCCTTTAATAGAACAATTAAATTTTTTCC ACGATCATACATTATTAATTTTAACAATAATTACAATTTTAGTTGGATATATTATAGGAATATTATTATT TAATAAATTTACTAATCGATATTTACTTCACGGACAAACTATTGAAATTATTTGAACTGTATTACCAGCA ATTATTTTAATATTTATTGCTTTTCCTTCTTTACGATTATTATATTTAATAGACGAAATTAATACACCTT CTATTACTTTAAAATCAATTGGACACCAATGATATTGAAGTTACGAATATTCAGATTTTTTAAATTTAGA ATTTGACTCATATATAATCCCAACAAACGAACTTGAAACAAATG…	3		1								A	FN433528
>H04	ATGGCAACATGAGCAAATTTAGGATTGCAAGATAGATCATCCCCTTTAATAGAACAATTAAATTTTTTCC ACGATCATACATTATTAATTTTAACAATAATTACAATTTTAGTTGGATATATTATAGGAATATTATTATT TAATAAATTTACTAATCGATATTTACTTCACGGACAAACTATTGAAATTATTTGAACTGTATTACCAGCT ATTATTTTAATATTTATTGCTTTTCCTTCTTTACGATTATTATATTTAATAGACGAAATTAATACACCTT CTATTACTTTAAAATCAATTGGACACCAATGATATTGAAGTTACGAATATTCAGATTTTTTAAATTTAGA ATTTGACTCATATATAATCCCAACAAACGAACTTGAAACAAATG…	1				1						A	FN433529
>H05	ATGGCAACATGAGCAAATTTAGGATTGCAAGATAGATCATCCCCTTTAATAGAACAATTAAATTTTTTCC ACGATCATACATTATTAATTTTAACAATAATTACAATTTTAGTTGGATATATTATAGGAATATTATTATT TAATAAATTTACTAATCGATATTTACTTCACGGACAAACTATTGAAATTATTTGAACTGTATTACCAGCA ATTATTTTAATATTTATTGCTTTTCCTTCTTTACGATTATTATATTTAATAGACGAAATTAATACACCTT CTATTACTTTAAAATCAATTGGACACCAATGATATTGAAGTTACGAATATTCAGATTTTTTAAATTTAGA ATTTGACTCATATATAATCCCAACAAACGAACTTGAAACAAACG…	1								1		A	FN433530
>H011	ATGGCAACATGAGCAAATTTAGGATTGCAAGATAGATCATCCCCTTTAATAGAACAATTAAATTTTTTCC ACGATCATACATTATTAATTTTAACAATAATTACAATTTTAGTTGGATATATTATAGGAATATTATTATT TAATAAATTTACTAATCGATATTTACTTCACGGACAAACTATTGAAATTATTTGAACTGTATTACCAGCA ATTATTTTAATATTTATTGCTTTTCCTTCTTTACGATTATTATATTTAATAGACGAAATTAATACACCTT CTATTACTTTAAAATCAATTGGACACCAATGATATTGAAGTTACGAATATTCAGATTTTTTAAATTTAGA ATTTGACTCATATATAATCCCAACAAACGAACTTGAAACAAATG…	1								1		A	FN433536
>H012	ATGGCAACATGAGCAAATTTAGGATTGCAAGATAGATCATCCCCTTTAATAGAACAATTAAATTTTTTCC ACGATCATACATTATTAATTTTAACAATAATTACAATTTTAGTTGGATATATTATAGGAATATTATTATT TAATAAATTTACTAATCGATATTTACTTCACGGACAAACTATTGAAATTATTTGAACTGTATTACCAGCA ATTATTTTAATATTTATTGCTTTTCCTTCTTTACGATTATTATATTTAATAGACGAAATTAATACACCTT CTATTACTTTAAAATCAATTGGACATCAATGATATTGAAGTTACGAATATTCAGATTTTTTAAATTTAGA ATTTGACTCATATATAATCCCAACAAACGAACTTGAAACAAATG…	1							1			A	FN433537
>H15	ATGGCAACATGAGCAAATTTAGGATTGCAAGATAGATCATCCCCTTTAATAGAACAATTAAATTTTTTCC ACGATCATACATTATTAATTTTAACAATAATTACAATTTTAGTTGGATATATTATAGGAATATTATTATT TAATAAATTTACTAATCGATATTTACTTCACGGACAAACTATTGAAATTATTTGAACTGTATTACCAGCA ATTATTTTAATATTTATTGCTTTTCCTTCTTTACGATTATTATATTTAATAGACGAAATTAATACACCTT CTATTACTTTAAAATCAATTGGTCATCAATGATATTGAAGTTACGAATATTCAGATTTTTTAAATTTAGA ATTTGACTCATATATAATCCCAACAAACGAACTTGAAACAAATG…	1		1								A	FN433540
>H17	ATGGCAACATGAGCAAATTTAGGATTGCAAGATAGATCATCCCCTTTAATAGAACAATTAAATTTTTTCC ACGATCATACATTATTAATTTTAACAATAATTACAATTTTAGTTGGATATATTATAGGAATATTATTATT TAATAAATTTACTAATCGATATTTACTTCACGGACAAACTATTGAAATTATTTGAACTGTATTACCAGCA ATTATTTTAATATTTATTGCTTTTCCTTCTTTACGATTATTATACTTAATAGACGAAATTAATACACCTT CTATTACTTTAAAATCAATTGGACATCAATGATATTGAAGTTACGAATATTCAGATTTTTTAAATTTAGA ATTTGACTCATATATAATTCCAACAAACGAACTTGAAACAAATG…	4							2	1	1	A	FN433542
>H18	ATGGCAACATGAGCAAATTTAGGATTGCAAGATAGATCATCCCCTTTAATAGAACAATTAAATTTTTTTC ACGATCATACATTATTAATTTTAACAATAATTACAATTTTAGTTGGATATATTATAGGAATATTATTATT TAATAAATTTACTAATCGATATTTACTTCACGGACAAACTATTGAAATTATTTGAACTGTATTACCAGCA ATTATTTTAATATTTATTGCTTTTCCTTCTTTACGATTATTATACTTAATAGACGAAATTAATACACCTT CTATTACTTTAAAATCAATTGGACATCAATGATATTGAAGTTACGAATATTCAGATTTTTTAAATTTAGA ATTTGACTCATATATAATTCCAACAAACGAACTTGAAACAAATG…	1								1		A	FN433543
>H19	ATGGCAACATGAGCAAATTTAGGATTGCAAGATAGATCATCCCCTTTAATAGAACAATTAAATTTTTTTC ACGATCATACATTATTAATTTTAACAATAATTACAATTTTAGTTGGATATATTATAGGAATATTATTATT TAATAAATTTACTAATCGATATTTACTTCACGGACAAACTATTGAAATTATTTGAACTGTATTACCAGCA ATTATTTTAATATTTATTGCTTTTCCTTCTTTACGATTATTATATTTAATAGACGAAATTAATACACCTT CTATTACTTTAAAATCAATTGGACATCAATGATATTGAAGATACGAATATTCAGATTTTTTAAATTTAGA ATTTGACTCATATATAATTCCAACAAACGAACTTGAAACAAATG…	1				1						A	FN433544
>H22	ATGGCAACATGAGCAAATTTAGGATTGCAAGATAGATCATCCCCTTTAATAGAACAATTAAATTTTTTCC ACGATCATACATTATTAATTTTAACAATAATTACAATTTTAGTTGGATATATTATAGGAATATTATTATT TAACAAATTTACTAATCGATATTTACTTCACGGACAAACTATTGAAATTATTTGAACTGTATTACCAGCA ATTATTTTAATATTTATTGCTTTTCCTTCTTTACGATTATTATATTTAATAGACGAAATTAATACACCTT CTATTACTTTAAAATCAATTGGACATCAGTGATATTGAAGTTACGAATATTCAGATTTTTTAAATTTAGA ATTTGACTCATATATAATCCCAACAAATGAACTTGAAACAAATG…	2				2						A	FN433547
>H23	ATGGCAACATGAGCAAATTTAGGATTGCAAGATAGATCATCCCCTTTAATAGAACAATTAAATTTTTTCC ACGATCATACATTATTAATTTTAACAATAATTACAATTTTAGTTGGATATATTATAGGAATATTATTATT TAACAAATTTACTAATCGATATTTACTTCACGGACAAACTATTGAAATTATTTGAACTGTATTACCAGCA ATTATTTTAATATTTATTGCTTTTCCTTCTTTACGATTATTATATTTAATAGACGAAATTAATACACCTT CTATTACTTTAAAATCAATTGGACATCAATGATATTGAAGTTACGAATATTCAGATTTTTTAAATTTAGA ATTTGACTCATATATAATCCCAACAAATGAACTTGAAACAAATG…	1		1								A	FN433548
>H25	ATGGCAACATGAGCAAATTTAGGATTGCAAGATAGATCATCCCCTTTAATAGAACAATTAAATTTTTTCC ACGATCATACATTATTAATTTTAACAATAATTACAATTTTAGTTGGATATATTATAGGAATATTATTATT TAACAAATTTACTAATCGATATTTACTTCACGGACAAACTATTGAAATTATTTGAACTGTATTACCAGCA ATTATTTTAATATTTATTGCTTTTCCTTCTTTACGATTATTATATTTAATAGACGAAATTAATACACCTT CTATTACTTTAAAATCAATTGGACATCAATGATATTGAAGTTACGAATATTCAGATTTTTTAAATTTAGA ATTTGACTCATATATAATTCCAACAAATGAACTTGAAACAAATG…	2		1			1					A	FN433550
>H27	ATGGCAACATGAGCAAATTTAGGATTGCAAGATAGATCATCCCCTTTAATAGAACAATTAAATTTTTTCC ACGATCATACATTATTAATTTTAACAATAATTACAATTTTAGTTGGATATATTATAGGAATATTATTATT TAACAAATTTACTAATCGATATTTACTCCACGGACAAACTATTGAAATTATTTGAACTGTATTACCAGCA ATTATTTTAATATTTATTGCTTTTCCTTCTTTACGGTTATTATATTTAATAGACGAAATTAATACACCTT CTATTACTTTAAAATCAATTGGACATCAATGATATTGAAGTTACGAATATTCAGATTTTTTAAATTTAGA ATTTGACTCATATATAATCCCAACAAATGAACTTGAAACAAATG…	1					1					A	FN433552
>H28	ATGGCAACATGAGCAAATTTAGGATTGCAAGATAGATCATCCCCTTTAATAGAACAATTAAATTTTTTCC ACGATCATACATTATTAATTTTAACAATAATTACAATTTTAGTTGGATATATTATAGGAATATTATTATT TAACAAATTTACTAATCGATATTTACTTCACGGACAAACTATTGAAATTATTTGAACTGTATTACCAGCA ATTATTTTAATATTTATTGCTTTTCCTTCTTTACGATTATTATATTTAATAGACGAAATTAATACACCTT CTATTACTTTAAAATCAATTGGACATCAATGATATTGAAGTTACGAATATTCAGATTTTTTAAATTTAGA ATTTGACTCATATATAACCCCAACAAATGAACTTGAAACAAATG…	1					1					A	FN433553
>H30	ATGGCAACATGAGCAAATTTAGGATTGCAAGATAGATCATCCCCTTTAATAGAACAATTAAATTTTTTCC ACGATCATACATTATTAATTTTAACAATAATTACAATTTTAGTTGGATATATTATAGGAATATTATTATT TAACAAATTTACTAATCGATATTTACTTCACGGACAAACTATTGAAATTATTTGAACTGTATTACCAGCA ATTATTTTAATATTTATTGCTTTTCCTTCTTTACGATTATTATATTTAATAGACGAAATTAATACACCTT CTATTACTTTAAAATCAATTGGACATCAATGATATTGAAGCTACGAATATTCAGATTTTTTAAATTTAGA ATTTGACTCATATATAATCCCAACAAATGAACTTGAAACAAATG…	1	1									A	FN433555
>H34	ATGGCAACATGAGCAAATTTAGGATTGCAAGATAGATCATCCCCTTTAATAGAACAATTAAATTTTTTCC ACGATCATACATTATTAATTTTAACAATAATTACAATTTTAGTTGGATATATTATAGGAATATTATTATT TAATAAATTTACTAATCGATATTTACTTCACGGACAAACTATTGAAATTATTTGAACTGTATTACCAGCA ATTATTTTAATATTTATTGCTTTTCCTTCTTTACGATTATTATATTTAATAGACGAAATTAATACACCTT CTATTACTTTAAAATCAATTGGACATCAATGATATTGAAGTTACGAATATTCAGATTTTTTAAATTTAGA ATTTGACTCATATATAATCCCAACAAACGAACTTGAAACAAATG…	1		1								A	FN433559
>H37	oxidase subunit II, haplotype HAPL37 ATGGCAACATGAGCAAATTTAGGATTGCAAGATAGATCATCCCCTTTAATAGAACAATTAAATTTTTTCC ACGATCATACATTATTAATTTTAACAATAATTACAATTTTAGTTGGATATATTATAGGAATATTATTATT TAATAAATTTACTAATCGATATTTACTTCACGGACAAACTATTGAAATTATTTGAACTGTATTACCAGCA ATTATTTTAATATTTATTGCTTTTCCTTCTTTACGATTATTATATTTAATAGACGAAATTAATACACCTT CTATTACTTTAAAATCAATTGGGCATCAATGATATTGAAGTTACGAATATTCAGATTTTTTAAATTTAGA ATTTGAC…	1							1			A	FN433562
>H38	ATGGCAACATGAGCAAATTTAGGATTGCAAGATAGATCATCCCCTTTAATAGAACAATTAAATTTTTTCC ACGATCATACATTATTAATTTTAACAATAATTACAATTTTAGTTGGATATATTATAGGAATATTATTATT TAATAAATTTACTAATCGATATTTACTTCACGGACAAACTATTGAAATTATTTGAACTGTATTACCAGCA ATTATTTTAATATTTATTGCTTTTCCTTCTTTACGATTATTATATTTAATAGACGAAATTAATACACCTT CTATTACTTTAAAATCAATTGGGCATCAATGATATTGAAGTTACGAATATTCAGATTTTTTAAATTTAGA ATTTGATTCATATATAATCCCAACAAACGAACTTGAAACAAATG…	1	1									A	FN433563
>H43	ATGGCAACATGAGCAAATTTAGGATTGCAAGATAGATCATCCCCTTTAATAGAACAATTAAATTTTTTCC ACGATCATACATTATTAATTTTAACAATAATTACAATTTTAGTTGGATATATTATAGGAATATTATTATT TAATAAATTTACTAATCGATATTTACTTCACGGACAAACTATTGAAATTATTTGAACTGTATTACCAGCA ATTATTTTAATATTTATTGCTTTTCCTTCTTTACGATTATTATATTTAATAGACGAAATTAATACACCTT CTATTACTTTAAAATCAATTGGACATCAATGATATTGAAGTTACGAATATTCAGATTTTTTAAATTTAGA ATTTGACTCATATATAATCCCAACAAACGAACTTGAAACAAATG…	2							2			A	FN433568
>H45	ATGGCAACATGAGCAAATTTAGGATTGCAAGATAGATCATCCCCTTTAATAGAACAATTAAATTTTTTCC ACGATCATACATTATTAATTTTAACAATAATTACAATTTTAGTTGGATATATTATAGGAATATTATTATT TAATAAATTTACTAATCGATATTTACTTCACGGACAAACTATTGAAATTATTTGAACTGTATTACCAGCA ATTATTTTAATATTTATTGCTTTTCCTTCTTTACGATTATTATATTTAATAGACGAAATTAATACACCTT CTATTACTTTAAAATCAATTGGACACCAATGATATTGAAGTTACGAATATTCAGATTTTTTAAATTTAGA ATTTGACTCATATATAATCCCAACAAACGAACTTGAAACAAATG…	4		1					3			A	FN433570
>H46	ATGGCAACATGAGCAAATTTAGGATTGCAAGATAGATCATCCCCTTTAATAGAACAATTAAATTTTTTCC ACGATCATACATTATTAATTTTAACAATAATTACAATTTTAGTTGGATATATTATAGGAATATTATTATT TAATAAATTTACTAATCGATATTTACTTCACGGACAAACTATTGAAATTATTTGAACTGTATTACCAGCA ATTATTTTAATATTTATTGCTTTTCCTTCTTTACGATTATTATATTTAATAGACGAAATTAATACACCTT CTATTACTTTAAAATCAATTGGACACCAATGATATTGAAGTTATGAATATTCAGATTTTTTAAATTTAGA ATTTGACTCATATATAATCCCAACAAACGAACTTGAAACAAATG…	1				1						A	FN433571
>H49	ATGGCAACATGAGCAAATTTAGGATTGCAAGATAGATCATCCCCTTTAATAGAACAATTAAATTTTTTCC ACGATCATACATTATTAATTTTAACAATAATTACAATTTTAGTTGGATATATTATAGGAATATTATTATT TAATAAATTTACTAATCGATATCTACTTCACGGACAAACTATTGAAATTATTTGAACTGTATTACCAGCA ATTATTTTAATATTTATTGCTTTTCCTTCTTTACGATTATTATATTTAATAGACGAAATTAATACACCTT CTATTACTTTAAAATCAATTGGACATCAATGATATTGAAGTTACGAATATTCAGATTTTTTAAATTTAGA ATTTGACTCATATATAATTCCAACAAACGAACTTGAAACAAATG…	1	1									A	FN433574
>H50	ATGGCAACATGAGCAAATTTAGGATTGCAAGATAGATCATCCCCTTTAATAGAACAATTAAATTTTTTCC ACGATCATACATTATTAATTTTAACAATAATTACAATTTTAGTTGGATATATTATAGGAATATTATTATT TAATAAATTTACTAATCGATATCTACTTCACGGACAGACTATTGAAATTATTTGAACTGTATTACCAGCA ATTATTTTAATATTTATTGCTTTTCCTTCTTTACGATTATTATATTTAATAGACGAAATTAATACACCTT CTATTACTTTAAAATCAATTGGACATCAATGATATTGAAGTTACGAATATTCAGATTTTTTAAATTTAGA ATTTGACTCATATATAATTCCAACAAACGAACTTGAAACAAATG…	1						1				A	FN433575
>H52	ATGGCAACATGAGCAAATTTAGGATTGCAAGATAGATCATCTCCTTTAATAGAACAATTAAATTTTTTTC ACGATCATACATTATTAATTTTAACAATAATTACAATTTTAGTTGGATACATTATAGGAATATTATTATT TAATAAATTTACTAATCGATATTTACTTCACGGACAAACTATTGAAATTATTTGAACTGTATTACCAGCA ATTATTTTAATATTTATTGCTTTCCCTTCTTTACGATTATTATATTTAATAGACGAAATTAATACACCTT CTATTACTTTAAAATCAATTGGACACCAATGATATTGAAGCTACGAATATTCAGATTTTTTAAATTTAGA ATTTGATTCATATATAATTCCAACAAACGAACTTGAAACAAACG…	7		2	1					4		B	FN433577
>H57	ATGGCAACATGAGCAAATTTAGGATTGCAAGATAGATCATCTCCTTTAATAGAACAATTAAATTTTTTTC ACGATCATACATTATTAATTTTAACAATAATTACAATTTTAGTTGGATACATTATAGGAATATTATTATT TAATAAATTTACTAATCGATATTTACTTCACGGACAAACTATTGAAATTATTTGAACTGTATTACCAGCA ATTATTTTAATATTTATTGCTTTCCCTTCTTTACGATTATTATATTTAATAGACGAAATTAATACACCTT CTATTACTTTAAAATCAATTGGACACCAATGATATTGAAGCTACGAATATTCAGATTTTTTAAATTTAGA ATTTGATTCATATATAATTCCAACAAACGAACTTGAAACAAATG…	1								1		B	FN433582
>H58	ATGGCAACATGAGCAAATTTAGGATTGCAAGATAGATCATCTCCTTTAATAGAACAATTAAATTTTTTTC ACGATCATACATTATTAATTTTAACAATAATTACAATTTTAGTTGGATACATTATAGGAATATTATTATT TAATAAATTTACTAATCGATATTTACTTCACGGACAAACTATTGAAATTATTTGAACTGTATTACCAGCA ATTATTTTAATATTTATTGCTTTCCCTTCTTTACGATTATTATATTTAATAGACGAAATTAATACACCTT CTATTACTTTAAAATCAATTGGACACCAATGATATTGAAGCTACGAATATTCAGATTTTTTAAATTTAGA ATTTGATTCATATATAATTCCAACAAACGAACTTGAAACAAATG…	1		1								B	FN433583
>H59	ATGGCAACATGAGCAAATTTAGGATTGCAAGATAGATCATCTCCTTTAATAGAACAATTAAATTTTTTTC ACGATCATACATTATTAATTTTAACAATAATTACAATTTTAGTTGGATACATTATAGGAATATTATTATT TAATAAATTTACTAATCGATATTTACTTCACGGACAAACTATTGAAATTATTTGAACTGTATTACCAGCA ATTATTTTAATATTTATTGCTTTCCCTTCTTTACGATTATTATATTTAATAGACGAAATTAATACACCTT CTATTACTTTAAAATCAATTGGACACCAATGATATTGAAGCTACGAATATTCAGATTTTTTAAATTTAGA ATTTGATTCATATATAATTCCAACAAACGAACTTGAAACAAACG…	1			1							B	FN433584
>H60	ATGGCAACATGAGCAAATTTAGGATTGCAAGATAGATCATCTCCTTTAATAGAACAATTAAATTTTTTTC ACGATCATACATTATTAATTTTAACAATAATTACAATTTTAGTTGGATACATTATAGGAATATTATTATT TAATAAATTTACTAATCGATATTTACTTCACGGACAAACTATTGAAATTATTTGAACTGTATTACCAGCA ATTATTTTAATATTTATTGCTTTCCCTTCTTTACGATTATTATATTTAATAGACGAAATTAATACACCTT CTATTACTTTAAAATCAATTGGACACCAATGATATTGAAGCTACGAATATTCAGATTTTTTAAATTTAGA ATTTGATTCATATATAATTCCAACAAACGAACTTGAAACAAACG…	1								1		B	FN433585
>H61	ATGGCAACATGAGCAAATTTAGGATTGCAAGATAGATCATCTCCTTTAATAGAACAATTAAATTTTTTTC ACGATCATACATTATTAATTTTAACAATAATTACAATTTTAGTTGGATACATTATAGGAATATTATTATT TAATAAATTTACTAATCGATATTTACTTCACGGACAAACTATTGAAATTATTTGAACTGTATTACCAGCA ATTATTTTAATATTTATTGCTTTCCCTTCTTTACGATTATTATATTTAATAGACGAAATTAATACACCTT CTATTACTTTAAAATCAATTGGACACCAATGATATTGAAGCTACGAATATTCAGATTTTTTAAATTTAGA ATTTGATTCATATATAATTCCAACAAACGAACTTGAAACAAATG…	1								1		B	FN433586
>H64	ATGGCAACATGAGCAAATTTAGGATTGCAAGATAGATCATCTCCTTTAATAGAACAATTAAATTTTTTTC ACGATCATACATTATTAATTTTAACAATAATTACAATTTTAGTTGGATACATTATAGGAATATTATTATT TAATAAATTTACTAATCGATATTTACTTCACGGACAAACTATTGAAATTATTTGAACTGTATTACCAGCA ATTATTTTAATATTTATTGCTTTTCCTTCTTTACGATTATTATATTTAATAGACGAAATTAATACACCTT CTATTACTTTAAAATCAATTGGACACCAATGATATTGAAGCTACGAATATTCAGATTTTTTAAATTTAGA ATTTGATTCATATATAATTCCAACAAACGAACTTGAAACAAATG…	1				1						B	FN433589
>H66	ATGGCAACATGAGCAAATTTAGGATTGCAAGATAGATCATCTCCTTTAATAGAACAATTAAATTTTTTTC ACGATCATACATTATTAATTTTAACAATAATTACAATTTTAGTTGGATACATTATAGGAATATTATTATT TAATAAATTTACTAATCGATATTTACTTCACGGACAAACTATTGAAATTATTTGAACTGTATTACCAGCA ATTATTTTAATATTTATTGCTTTCCCTTCTTTACGATTATTATATTTAATAGACGAAATTAATACACCTT CTATTACTTTAAAATCAATTGGACACCAATGATATTGAAGTTACGAATATTCAGATTTTTTAAATTTAGA ATTTGATTCATATATAATTCCAACAAACGAACTTGAAACAAATG…	1		1								B	FN433591
>H69	ATGGCAACATGAGCAAATTTAGGATTGCAAGATAGATCATCTCCTTTAATAGAACAATTAAATTTTTTTC ACGATCATACATTATTAATTTTAACAATAATTACAATTTTAGTTGGATACATTATAGGAATATTATTATT TAATAAATTTACTAATCGATATTTACTTCACGGACAAACTATTGAAATTATTTGAACTGTATTACCAGCA ATTATTTTAATATTTATTGCTTTCCCTTCTTTACGATTATTATATTTAATAGACGAAATTAATACACCTT CTATTACTTTAAAATCAATTGGACACCAATGATATTGAAGCTACGAATATTCAGATTTTTTAAATTTAGA ATTTGATTCATATATAATTCCAACAAACGAACTTGAAACAAATG…	1								1		B	FN433594
CM	Chiang Mai
LO	Loei
TK	Tak
KC	Kanchanaburi
PK	Prachuap Khiri Khan
RN	Ranong
KR	Krabi
NS	Nakhon Si Thammarat
SK	Songkhla
